# Supplementary material for: Comprehensive Analysis of the TaABCB Gene Family and the Role of TaABCB7 in the Phosphate Starvation Response in Wheat
Source: Biology (Basel). 2025 Oct 30;14(11):1525. doi: 10.3390/biology14111525 (PMC12650226; doi:10.3390/biology14111525)
Supplement: Supplementary file 1 [file biology-14-01525-s001.zip]

Archive with 7 entries (7 files):
- Supplementary Figure S1 GO enrichment analysis of DEGs.pdf
- Supplementary Table S1 AtABCB and OsABCB transporters.xlsx
- Supplementary Table S2 Physicochemical properties of TaABCB members.xlsx
- Supplementary Table S3 KaKs analysis of TaABCB members.xlsx
- Supplementary Table S4 Transcriptome sequencing data.xlsx
- Supplementary Table S5 Prediction of protein interactions .xlsx
- Supplementary Table S6 Primer sequences used in this study.xlsx
