# Supplementary material for: Comprehensive Analysis of the TaABCB Gene Family and the Role of TaABCB7 in the Phosphate Starvation Response in Wheat
Source: Biology (Basel). 2025 Oct 30;14(11):1525. doi: 10.3390/biology14111525 (PMC12650226; doi:10.3390/biology14111525)
Supplement: Supplementary file 1 [file biology-14-01525-s001.zip › Supplementary Table S1 AtABCB and OsABCB transporters.xlsx]

## Sheet: AtABCBs
Supplementary Table S1 AtABCB and OsABCB transporters
Gene name	Protein name
AtABCB1	Q9ZR72.1
AtABCB2	Q8LPK2.3
AtABCB3	Q9SYI2.1
AtABCB4	O80725.1
AtABCB5	Q9SYI3.1
AtABCB6	Q8LPT1.2
AtABCB7	Q9FHF1.1
AtABCB8	Q9LHK4.1
AtABCB9	Q9M0M2.2
AtABCB10	Q9SGY1.2
AtABCB11	Q9FWX7.1
AtABCB12	Q9FWX8.2
AtABCB13	Q9C7F8.1
AtABCB14	Q9C7F2.1
AtABCB15	Q9LHD1.1
AtABCB16	Q9LSJ8.1
AtABCB17	Q9LSJ6.1
AtABCB18	Q9LSJ5.1
AtABCB19	Q9LJX0.1
AtABCB20	Q9M3B9.1
AtABCB21	Q9M1Q9.2
AtABCB22	Q9LSJ2.2
AtABCB23	Q9FUT3.1
AtABCB24	Q9M0G9.1
AtABCB25	Q9LVM1.1
AtABCB26	Q8RY46.1
AtABCB27	Q0WML0.1
AtABCB28	Q8LPQ6.1
AtABCB29	Q9LZB8.1
OsABCB1	Os01t0290700-01
OsABCB2	Os01t0533900-01
OsABCB3	Os01t0534700-00
OsABCB4	Os01t0695700-00
OsABCB5	Os01t0695800-01
OsABCB6	Os01t0696600-01
OsABCB7	Os01t0723800-01
OsABCB8	Os01t0976100-01
OsABCB9	Os02t0190300-01
OsABCB10	Os02t0323000-01
OsABCB11	Os02t0693700-02
OsABCB12	Os03t0181750-00
OsABCB13	Os03t0280000-01
OsABCB14	Os04t0459000-01
OsABCB15	Os04t0481700-01
OsABCB16	Os04t0642000-01
OsABCB17	Os05t0137200-01
OsABCB18	Os05t0548300-01
OsABCB19	Os05t0548500-00
OsABCB20	Os08t0153000-00
OsABCB21	Os08t0153200-00
OsABCB22	Os08t0564300-04
OsABCB23	Os06t0128300-01
OsABCB24	Os01t0911300-01
OsABCB25	Os03t0755100-01
OsABCB26	Os07t0464600-01
OsABCB27	Os04t0413000-00
