# Supplementary material for: Comprehensive Analysis of the TaABCB Gene Family and the Role of TaABCB7 in the Phosphate Starvation Response in Wheat
Source: Biology (Basel). 2025 Oct 30;14(11):1525. doi: 10.3390/biology14111525 (PMC12650226; doi:10.3390/biology14111525)
Supplement: Supplementary file 1 [file biology-14-01525-s001.zip › Supplementary Table S2 Physicochemical properties of TaABCB members.xlsx]

## Sheet: Sheet1
Supplementary Table S2 Physicochemical properties of TaABCB members
Gene ID	Gene rename	Number of Amino Acids	Molecular Weights	Theoretical pI	Instability Index	Aliphatic Index	Grand Average of Hydropathicity	Subcellular Localization
TraesCS1A02G081300.1	TaABCB1	1276	136516	7.62	34.73	98.11	0.162	Cell membrane
TraesCS1A02G368500.1	TaABCB2	1265	136126	6.05	30.44	97.42	0.105	Cell membrane
TraesCS1B02G099000.1	TaABCB3	1275	136487	7.27	35.07	97.65	0.157	Cell membrane
TraesCS1B02G387400.1	TaABCB4	1265	136063	6.5	30.51	97.49	0.104	Cell membrane
TraesCS1D02G082900.2	TaABCB5	1276	136635	7.05	33.84	97.8	0.152	Cell membrane
TraesCS1D02G374300.1	TaABCB6	1269	136599	6.29	29.93	98.1	0.113	Cell membrane
TraesCS2A02G009600.1	TaABCB7	1253	135667	6.31	29.53	104.34	0.147	Cell membrane
TraesCS2A02G009700.1	TaABCB8	1218	131784	6.64	31.34	104.15	0.203	Cell membrane
TraesCS2A02G009900.1	TaABCB9	1258	135898	6.32	29.78	102.85	0.138	Cell membrane
TraesCS2A02G028800.1	TaABCB10	638	70141.2	6.62	33.32	101.35	0.066	Cell membrane
TraesCS2A02G295200.1	TaABCB11	488	53286.9	6.44	33.16	107.95	0.12	Cell membrane
TraesCS2A02G323900.1	TaABCB12	1266	136245	8.47	35.91	97.38	0.131	Cell membrane
TraesCS2A02G344300.1	TaABCB13	1263	137285	8.6	37.68	100.1	0.143	Cell membrane
TraesCS2A02G521400.2	TaABCB14	1266	137507	8.13	38.86	100.36	0.138	Cell membrane
TraesCS2B02G012100.3	TaABCB15	1253	135600	6.63	30.12	104.42	0.143	Cell membrane
TraesCS2B02G012200.1	TaABCB16	1079	117530	7.87	32.55	104.37	0.125	Cell membrane
TraesCS2B02G012300.1	TaABCB17	1258	135919	6.04	30.06	104.24	0.146	Cell membrane
TraesCS2B02G041600.1	TaABCB18	719	78941.6	9.21	38.48	97.69	0.01	Cell membrane
TraesCS2B02G311700.4	TaABCB19	646	69843	8.9	37.45	104.92	0.183	Cell membrane
TraesCS2B02G341800.2	TaABCB20	1264	137327	8.58	37.51	100.32	0.146	Cell membrane
TraesCS2B02G358200.1	TaABCB21	1265	136106	7.88	35.54	97.84	0.145	Cell membrane
TraesCS2B02G550700.1	TaABCB22	962	104277	8.12	38.1	98.43	0.206	Cell membrane
TraesCS2D02G010400.1	TaABCB23	1253	135590	6.49	32.31	104.97	0.169	Cell membrane
TraesCS2D02G010500.1	TaABCB24	1258	135603	6.29	30.44	102.85	0.128	Cell membrane
TraesCS2D02G031100.1	TaABCB25	721	78727.4	8.86	35.79	98.09	0.046	Cell membrane
TraesCS2D02G293000.2	TaABCB26	647	69899.1	8.98	37.61	103.54	0.173	Cell membrane
TraesCS2D02G322600.1	TaABCB27	1263	137298	8.58	37.83	100.17	0.145	Cell membrane
TraesCS2D02G339000.1	TaABCB28	1263	136054	7.88	35.76	96.99	0.134	Cell membrane
TraesCS2D02G523100.2	TaABCB29	1271	137940	8.26	38.24	100.2	0.133	Cell membrane
TraesCS3A02G117600.3	TaABCB30	1162	125620	7.55	37.94	103.06	0.15	Cell membrane
TraesCS3A02G257500.1	TaABCB31	1257	135707	6.22	31.4	101.31	0.113	Cell membrane
TraesCS3A02G258000.1	TaABCB32	1326	143638	8.78	30.13	100.4	0.068	Cell membrane
TraesCS3A02G258200.1	TaABCB33	1250	135200	7.89	28.9	103.77	0.128	Cell membrane
TraesCS3A02G258300.1	TaABCB34	1234	134656	6.7	34.27	97.95	0.089	Cell membrane
TraesCS3A02G258400.3	TaABCB35	1258	136730	7.04	35.44	100.64	0.136	Cell membrane
TraesCS3A02G285200.1	TaABCB36	1226	133832	8.3	35.82	100.6	0.103	Cell membrane
TraesCS3A02G369700.1	TaABCB37	1280	138448	7.25	34.67	98.29	0.109	Cell membrane
TraesCS3A02G417100.1	TaABCB38	678	74603.3	8.98	40.11	104.65	0.092	Cell membrane
TraesCS3A02G536300.1	TaABCB39	1401	154775	6.52	45.74	99.73	0.073	Cell membrane
TraesCS3B02G136800.1	TaABCB40	1254	134775	8.45	38.13	103.09	0.192	Cell membrane
TraesCS3B02G290300.2	TaABCB41	1267	136837	6.27	31.87	101.13	0.112	Cell membrane
TraesCS3B02G290700.1	TaABCB42	1048	113643	8.47	29.33	102.44	0.153	Cell membrane
TraesCS3B02G290900.1	TaABCB43	1250	135307	8.09	30	102.5	0.12	Cell membrane
TraesCS3B02G291000.1	TaABCB44	1258	137442	7.28	34.02	98.64	0.102	Cell membrane
TraesCS3B02G291100.1	TaABCB45	1115	121048	8.35	34.17	102.53	0.125	Cell membrane
TraesCS3B02G319100.2	TaABCB46	1234	134899	8.49	35.91	101.53	0.107	Cell membrane
TraesCS3B02G401600.3	TaABCB47	1278	138420	6.66	33.83	98.07	0.114	Cell membrane
TraesCS3B02G452000.1	TaABCB48	675	74290.9	9.12	39.74	103.1	0.075	Cell membrane
TraesCS3B02G607600.1	TaABCB49	1410	155395	6.38	46.32	99.09	0.067	Cell membrane
TraesCS3D02G257500.1	TaABCB50	1256	135744	6.22	32.21	100.61	0.097	Cell membrane
TraesCS3D02G257900.1	TaABCB51	1262	136708	7.58	27.53	103.38	0.125	Cell membrane
TraesCS3D02G258100.1	TaABCB52	1250	135330	6.99	31.28	102.5	0.132	Cell membrane
TraesCS3D02G258200.2	TaABCB53	1259	137230	6.67	33.76	99.42	0.107	Cell membrane
TraesCS3D02G258300.1	TaABCB54	1265	137604	7.81	34.98	100.17	0.11	Cell membrane
TraesCS3D02G285100.2	TaABCB55	1237	135104	8.41	37.01	101.12	0.103	Cell membrane
TraesCS3D02G362700.1	TaABCB56	1279	138488	7.57	33.63	98.21	0.105	Cell membrane
TraesCS3D02G412600.1	TaABCB57	675	74363.9	9.12	39.73	102.95	0.064	Cell membrane
TraesCS3D02G541700.1	TaABCB58	1407	155202	6.4	45.64	99.23	0.065	Cell membrane
TraesCS4A02G006900.1	TaABCB59	1495	160210	9.09	41.45	89.58	0.022	Cell membrane
TraesCS4A02G101600.3	TaABCB60	1409	155384	6.07	45.69	100.12	0.025	Cell membrane
TraesCS4A02G132700.3	TaABCB61	737	80790.3	7.66	37.18	95.69	0.011	Cell membrane
TraesCS4A02G370600.1	TaABCB62	1232	133066	6.82	40.62	99.78	0.094	Cell membrane
TraesCS4B02G172000.1	TaABCB63	737	80709.2	7.25	36.59	96.11	0.028	Cell membrane
TraesCS4B02G203000.1	TaABCB64	1409	155418	6	45.89	99.77	0.022	Cell membrane
TraesCS4B02G298100.1	TaABCB65	1314	141427	8.7	36.75	95.43	0.124	Cell membrane
TraesCS4D02G174000.1	TaABCB66	737	80815.4	7.66	36.75	96.36	0.022	Cell membrane
TraesCS4D02G203900.2	TaABCB67	1409	155523	6.09	45.66	99.99	0.027	Cell membrane
TraesCS4D02G296900.1	TaABCB68	1500	160899	8.97	41.39	89.34	0.016	Cell membrane
TraesCS5A02G392600.1	TaABCB69	644	69522	8.73	26.64	106.13	0.109	Cell membrane
TraesCS5A02G392700.1	TaABCB70	637	68752.1	8.8	28.15	105.65	0.093	Cell membrane
TraesCS5A02G495900.1	TaABCB71	1267	136955	7.21	35.14	100.76	0.174	Cell membrane
TraesCS5B02G397500.1	TaABCB72	644	69467.9	8.59	26.22	105.68	0.103	Cell membrane
TraesCS5B02G397600.1	TaABCB73	653	70486.1	8.37	27.28	104.85	0.102	Cell membrane
TraesCS5D02G402400.2	TaABCB74	636	68536.9	8.55	27.99	105.93	0.116	Cell membrane
TraesCS5D02G402600.1	TaABCB75	643	69485.8	8.42	27.24	103.75	0.072	Cell membrane
TraesCS6A02G171800.1	TaABCB76	1238	133705	7.57	39.59	98.61	0.112	Cell membrane
TraesCS6A02G264900.3	TaABCB77	1266	138415	9.38	37.92	99.52	0.084	Cell membrane
TraesCS6B02G145600.1	TaABCB78	1264	136446	6.96	30.23	102.92	0.101	Cell membrane
TraesCS6B02G145700.1	TaABCB79	829	89887.3	5.82	32.33	103.96	0.118	Cell membrane
TraesCS6B02G170700.1	TaABCB80	1254	136502	6.32	40.92	100.62	0.16	Cell membrane
TraesCS6B02G199700.1	TaABCB81	1238	133670	7.24	40.91	99.01	0.12	Cell membrane
TraesCS6B02G291900.1	TaABCB82	1263	138324	9.38	37.55	100.38	0.089	Cell membrane
TraesCS6D02G107600.1	TaABCB83	909	98814.4	6.55	30.47	103.62	0.036	Cell membrane
TraesCS6D02G131900.1	TaABCB84	1255	136809	6.86	41.96	101	0.16	Cell membrane
TraesCS6D02G161200.1	TaABCB85	1238	133693	7.24	39.82	98.84	0.116	Cell membrane
TraesCS6D02G250000.1	TaABCB86	1261	138055	9.33	37.92	99.76	0.084	Cell membrane
TraesCS7A02G284900.1	TaABCB87	1246	134848	8.96	35.96	96.85	0.138	Cell membrane
TraesCS7A02G303100.1	TaABCB88	1264	138662	6.7	42.5	97.75	0.106	Cell membrane
TraesCS7A02G303200.1	TaABCB89	782	86397	5.71	45.04	98.89	-0.056	Cell membrane
TraesCS7A02G380900.1	TaABCB90	711	76748.4	8.92	41.89	104.4	0.161	Cell membrane
TraesCS7B02G181700.1	TaABCB91	1368	147958	8.11	39.38	93.8	0.061	Cell membrane
TraesCS7B02G203300.1	TaABCB92	1264	138512	7.02	42.16	99.14	0.117	Cell membrane
TraesCS7B02G203400.1	TaABCB93	1258	138158	6.69	41.95	97.93	0.044	Cell membrane
TraesCS7B02G282800.1	TaABCB94	718	77607.4	8.82	40.23	104.33	0.173	Cell membrane
TraesCS7D02G068400.1	TaABCB95	1232	132792	6.57	38.87	98.93	0.112	Cell membrane
TraesCS7D02G284100.1	TaABCB96	1375	148410	8.26	39.79	93.53	0.062	Cell membrane
TraesCS7D02G298400.1	TaABCB97	1264	138530	7.02	42.56	98.91	0.116	Cell membrane
TraesCS7D02G298600.1	TaABCB98	1258	138169	6.57	43.2	97.77	0.043	Cell membrane
TraesCS7D02G377200.1	TaABCB99	715	77227	9.11	39.38	104.22	0.163	Cell membrane
