# Supplementary material for: Comprehensive Analysis of the TaABCB Gene Family and the Role of TaABCB7 in the Phosphate Starvation Response in Wheat
Source: Biology (Basel). 2025 Oct 30;14(11):1525. doi: 10.3390/biology14111525 (PMC12650226; doi:10.3390/biology14111525)
Supplement: Supplementary file 1 [file biology-14-01525-s001.zip › Supplementary Table S3 KaKs analysis of TaABCB members.xlsx]

## Sheet: Sheet1
Supplementary Table S3 KaKs analysis of TaABCB members
Seq_1	Seq_2	Ka	Ks	Ka_Ks
TraesCS2A02G521400.2	TraesCS2D02G523100.2	0.00282121	0.138467	0.0203746
TraesCS3A02G536300.1	TraesCS3D02G541700.1	0.00172829	0.0770836	0.022421
TraesCS2B02G341800.2	TraesCS2D02G322600.1	0.00212139	0.0828046	0.0256193
TraesCS3A02G536300.1	TraesCS3B02G607600.1	0.00298758	0.0969766	0.0308072
TraesCS3B02G607600.1	TraesCS3D02G541700.1	0.00344522	0.11063	0.031142
TraesCS4A02G101600.3	TraesCS4D02G203900.2	0.0018731	0.0528092	0.0354692
TraesCS2A02G344300.1	TraesCS2B02G341800.2	0.00442871	0.0961894	0.0460416
TraesCS4A02G006900.1	TraesCS4B02G298100.1	0.00413949	0.0869564	0.0476042
TraesCS1B02G099000.1	TraesCS1D02G082900.2	0.00489512	0.102176	0.0479089
TraesCS4A02G101600.3	TraesCS4B02G203000.1	0.00296798	0.0618012	0.0480247
TraesCS2A02G344300.1	TraesCS2D02G322600.1	0.0047816	0.0951627	0.0502466
TraesCS5A02G392600.1	TraesCS5B02G397500.1	0.00346581	0.0666628	0.0519902
TraesCS1A02G081300.1	TraesCS1D02G082900.2	0.00523654	0.0949044	0.055177
TraesCS1A02G081300.1	TraesCS1B02G099000.1	0.00524783	0.0925104	0.056727
TraesCS4B02G298100.1	TraesCS4D02G296900.1	0.00498526	0.087445	0.0570103
TraesCS3A02G417100.1	TraesCS3D02G412600.1	0.00397505	0.0691468	0.0574872
TraesCS3A02G285200.1	TraesCS3B02G319100.2	0.00511024	0.0822607	0.0621225
TraesCS4B02G203000.1	TraesCS4D02G203900.2	0.00406431	0.0644733	0.0630386
TraesCS6A02G171800.1	TraesCS6B02G199700.1	0.00541388	0.0849965	0.0636954
TraesCS3B02G319100.2	TraesCS3D02G285100.2	0.0028632	0.044504	0.0643357
TraesCS7B02G203300.1	TraesCS7D02G298400.1	0.00172587	0.0262509	0.0657454
TraesCS3A02G285200.1	TraesCS3D02G285100.2	0.00644149	0.0976295	0.0659789
TraesCS3A02G417100.1	TraesCS3B02G452000.1	0.00331145	0.0496305	0.066722
TraesCS6B02G199700.1	TraesCS6D02G161200.1	0.00540884	0.0756778	0.0714719
TraesCS3B02G290300.2	TraesCS3D02G257500.1	0.00279851	0.0387183	0.0722788
TraesCS6A02G264900.3	TraesCS6D02G250000.1	0.00530287	0.0677737	0.0782438
TraesCS5A02G392600.1	TraesCS5D02G402400.2	0.00456703	0.0572942	0.0797119
TraesCS3B02G452000.1	TraesCS3D02G412600.1	0.00593867	0.0729488	0.0814087
TraesCS6A02G171800.1	TraesCS6D02G161200.1	0.00577916	0.0671026	0.0861242
TraesCS5B02G397500.1	TraesCS5D02G402400.2	0.00703364	0.0790928	0.0889289
TraesCS3A02G257500.1	TraesCS3B02G290300.2	0.00420243	0.0445591	0.0943114
TraesCS4A02G006900.1	TraesCS4D02G296900.1	0.00783515	0.0824012	0.0950854
TraesCS2B02G311700.4	TraesCS2D02G293000.2	0.00836003	0.085578	0.0976889
TraesCS1A02G368500.1	TraesCS1B02G387400.1	0.0053918	0.0541083	0.0996483
TraesCS6B02G291900.1	TraesCS6D02G250000.1	0.00673684	0.0656948	0.102548
TraesCS2A02G323900.1	TraesCS2D02G339000.1	0.00783832	0.0760764	0.103032
TraesCS3B02G401600.3	TraesCS3D02G362700.1	0.00728372	0.0692843	0.105128
TraesCS7A02G284900.1	TraesCS7B02G181700.1	0.00472228	0.0441898	0.106863
TraesCS7B02G181700.1	TraesCS7D02G284100.1	0.00460983	0.0408	0.112986
TraesCS2B02G358200.1	TraesCS2D02G339000.1	0.00818853	0.0708201	0.115624
TraesCS7B02G282800.1	TraesCS7D02G377200.1	0.00694596	0.0562061	0.12358
TraesCS6A02G264900.3	TraesCS6B02G291900.1	0.00741662	0.0583888	0.127021
TraesCS2A02G323900.1	TraesCS2B02G358200.1	0.00961409	0.0748521	0.128441
TraesCS4B02G172000.1	TraesCS4D02G174000.1	0.00361537	0.0279145	0.129516
TraesCS3A02G369700.1	TraesCS3B02G401600.3	0.00885632	0.0674675	0.131268
TraesCS6B02G170700.1	TraesCS6D02G131900.1	0.0136138	0.101851	0.133664
TraesCS7A02G380900.1	TraesCS7D02G377200.1	0.00894198	0.0666259	0.134212
TraesCS3A02G257500.1	TraesCS3D02G257500.1	0.00525335	0.0363157	0.144658
TraesCS1B02G387400.1	TraesCS3A02G257500.1	0.197603	1.28112	0.154241
TraesCS3A02G369700.1	TraesCS3D02G362700.1	0.00850261	0.0546499	0.155583
TraesCS1B02G387400.1	TraesCS3B02G290300.2	0.199289	1.27552	0.156241
TraesCS7A02G380900.1	TraesCS7B02G282800.1	0.00826893	0.052505	0.157488
TraesCS1B02G387400.1	TraesCS3D02G257500.1	0.200868	1.27475	0.157574
TraesCS1D02G374300.1	TraesCS3A02G257500.1	0.198269	1.25491	0.157994
TraesCS1D02G374300.1	TraesCS3D02G257500.1	0.201535	1.26062	0.15987
TraesCS1D02G374300.1	TraesCS3B02G290300.2	0.199954	1.24372	0.16077
TraesCS1A02G368500.1	TraesCS3A02G257500.1	0.200114	1.22527	0.163322
TraesCS1B02G387400.1	TraesCS1D02G374300.1	0.00626472	0.0383362	0.163415
TraesCS1A02G368500.1	TraesCS3D02G257500.1	0.203383	1.23654	0.164478
TraesCS1A02G368500.1	TraesCS3B02G290300.2	0.201797	1.22022	0.165378
TraesCS1A02G368500.1	TraesCS1D02G374300.1	0.00608981	0.0366064	0.166359
TraesCS7A02G303100.1	TraesCS7D02G298400.1	0.00414521	0.0228393	0.181494
TraesCS4A02G132700.3	TraesCS4B02G172000.1	0.00543207	0.0297714	0.18246
TraesCS4A02G132700.3	TraesCS4D02G174000.1	0.00664155	0.0355373	0.18689
TraesCS7A02G303100.1	TraesCS7B02G203300.1	0.00449155	0.024002	0.187132
TraesCS3A02G117600.3	TraesCS3B02G136800.1	0.0144277	0.0745597	0.193505
TraesCS3A02G258300.1	TraesCS3B02G291000.1	0.00894305	0.0415891	0.215034
TraesCS2A02G295200.1	TraesCS2B02G311700.4	0.0241022	0.110686	0.217752
TraesCS2B02G012200.1	TraesCS2D02G010500.1	0.0977489	0.4169	0.234466
TraesCS2A02G009600.1	TraesCS2B02G012100.3	0.0176754	0.0627726	0.281579
TraesCS2B02G012100.3	TraesCS2D02G010400.1	0.0234422	0.0772311	0.303533
TraesCS2A02G009600.1	TraesCS2D02G010400.1	0.024858	0.0787647	0.315599
TraesCS2B02G041600.1	TraesCS2D02G031100.1	0.0181514	0.0560557	0.32381
TraesCS2A02G295200.1	TraesCS2D02G293000.2	0.0212502	0.0382905	0.554972
