# Supplementary material for: Comprehensive Analysis of the TaABCB Gene Family and the Role of TaABCB7 in the Phosphate Starvation Response in Wheat
Source: Biology (Basel). 2025 Oct 30;14(11):1525. doi: 10.3390/biology14111525 (PMC12650226; doi:10.3390/biology14111525)
Supplement: Supplementary file 1 [file biology-14-01525-s001.zip › Supplementary Table S4 Transcriptome sequencing data.xlsx]

## Sheet: Quality analysis
Supplementary Table S4 Transcriptome sequencing data of quality analysis
Statistic Reads of RNA-Seq data
Sample	Raw Reads	Clean Reads	Clean Base(G)	Error Rate(%)	Q20(%)	Q30(%)	GC Content(%)
PD-1	90504668	84926678	12.74	0.01	99.09	96.01	52.72
PD-2	106274634	100556210	15.08	0.01	99.1	96.07	52.56
PD-3	86634396	79665750	11.95	0.01	99.12	96.11	52.44
PS-1	101527852	95978798	14.4	0.01	99.11	96.11	53.09
PS-2	107201108	102292310	15.34	0.01	99.14	96.13	52.79
PS-3	104814160	100373456	15.06	0.01	99.11	95.99	52.88
Average	99492803	9.39655e+07	14.095	0.01	99.1117	96.07	52.7467
Total	596956818	563793202	84.57	0.06	594.67	576.42	316.48
Comparison of reference statistic of RNA-Seq results
Sample	Total Reads	Reads mapped	Unique mapped	Multi mapped	Read1 mapped	Read2 mapped	'+' mapped	'-' mapped
PD-1	84926678	73520156(86.57%)	68359523(80.49%)	5160633(6.08%)	34368552(40.47%)	33990971(40.02%)	34189529(40.26%)	34169994(40.23%)
PD-2	100556210	87569530(87.09%)	82286420(81.83%)	5283110(5.25%)	41362168(41.13%)	40924252(40.70%)	41146304(40.92%)	41140116(40.91%)
PD-3	79665750	69251598(86.93%)	65174179(81.81%)	4077419(5.12%)	32744957(41.10%)	32429222(40.71%)	32590005(40.91%)	32584174(40.90%)
PS-1	95978798	83556878(87.06%)	78155997(81.43%)	5400881(5.63%)	39286661(40.93%)	38869336(40.50%)	39082053(40.72%)	39073944(40.71%)
PS-2	102292310	89403301(87.40%)	83301393(81.43%)	6101908(5.97%)	41838340(40.90%)	41463053(40.53%)	41655752(40.72%)	41645641(40.71%)
PS-3	100373456	88032938(87.71%)	82170755(81.87%)	5862183(5.84%)	41299296(41.15%)	40871459(40.72%)	41092711(40.94%)	41078044(40.93%)

## Sheet: Total DEGs
Supplementary Table S4 Transcriptome sequencing data of total DEGs
ID	PS-1_fpkm	PS-2_fpkm	PS-3_fpkm	PD-1_fpkm	PD-2_fpkm	PD-3_fpkm	PS-1_count	PS-2_count	PS-3_count	PD-1_count	PD-2_count	PD-3_count	log2FoldChange	pvalue	padj	regulated	gene_name	gene_description	KEGG	KEGG pathway	NR	Tremble	KOG	GO	Pfam	TF-Family	TF-Category	TF-Classification
TraesCS4B02G317000	80.1141	72.9339	65.7624	10.3564	10.6239	10.0268	5483	5300	4710	618	763	571	-2.83315	7.58422e-229	4.75129e-224	down	PHT1.9-D1	-- && PHT12_ORYSJ RecName: Full=Inorganic phosphate transporter 1-2; Short=OsPT2; Short=OsPht1;2; AltName: Full=H(+)/Pi cotransporter; AltName: Full=OsPT1;	K08176 MFS transporter, PHS family, inorganic phosphate transporter | (RefSeq) inorganic phosphate transporter 1-2-like (A)	--	inorganic phosphate transporter 1-2-like [Aegilops tauschii subsp. strangulata]	A0A453J1A1_AEGTS RecName: Full=H(+)/Pi cotransporter {ECO:0000256|ARBA:ARBA00032043};	Inorganic phosphate transporter	GO:0016021,integral component of membrane; GO:0005315,inorganic phosphate transmembrane transporter activity; GO:0015293,symporter activity; GO:0006817,phosphate ion transport; GO:0003674,molecular_function; GO:0005215,transporter activity; GO:0015291,secondary active transmembrane transporter activity; GO:0015318,inorganic molecular entity transmembrane transporter activity; GO:0022804,active tr…	PF00083.27:Sugar (and other) transporter	--	--	--
TraesCS4A02G416500	47.0332	48.0998	45.4732	8.6616	8.6278	7.1489	3226	3503	3264	518	621	408	-2.53604	3.21926e-200	1.00839e-195	down	PHT1.2-A1	-- && PHT12_ORYSJ RecName: Full=Inorganic phosphate transporter 1-2; Short=OsPT2; Short=OsPht1;2; AltName: Full=H(+)/Pi cotransporter; AltName: Full=OsPT1;	K08176 MFS transporter, PHS family, inorganic phosphate transporter | (RefSeq) inorganic phosphate transporter 1-2 (A)	--	inorganic phosphate transporter 1-2-like [Aegilops tauschii subsp. strangulata]	A0A453J122_AEGTS RecName: Full=H(+)/Pi cotransporter {ECO:0000256|ARBA:ARBA00032043};	Inorganic phosphate transporter	GO:0016021,integral component of membrane; GO:0005315,inorganic phosphate transmembrane transporter activity; GO:0015293,symporter activity; GO:0006817,phosphate ion transport; GO:0003674,molecular_function; GO:0005215,transporter activity; GO:0015291,secondary active transmembrane transporter activity; GO:0015318,inorganic molecular entity transmembrane transporter activity; GO:0022804,active tr…	PF00083.27:Sugar (and other) transporter	--	--	--
TraesCS1A02G188100	12.4642	11.6228	10.9679	1.0413	0.9186	1.0238	1112	1101	1024	81	86	76	-3.57383	1.29416e-161	2.70251e-157	down	TraesCS1A02G188100	Protein DETOXIFICATION [Source:UniProtKB/TrEMBL%3BAcc:W4ZTW3] && DTX49_ARATH RecName: Full=Protein DETOXIFICATION 49 {ECO:0000303|PubMed:11739388}; Short=AtDTX49 {ECO:0000303|PubMed:11739388}; AltName: Full=Multidrug and toxic compound extrusion protein 49 {ECO:0000305}; Short=MATE protein 49 {ECO:0000305}; AltName: Full=Protein NOVEL ION CARRIER 1 {ECO:0000303|Ref.1}; Short=Protein NIC1 {ECO:000…	K03327 multidrug resistance protein, MATE family | (RefSeq) protein DETOXIFICATION 49-like (A)	--	protein DETOXIFICATION 49-like [Triticum dicoccoides]	A0A446IXE6_TRITD RecName: Full=Protein DETOXIFICATION {ECO:0000256|RuleBase:RU004914}; AltName: Full=Multidrug and toxic compound extrusion protein {ECO:0000256|RuleBase:RU004914};	Uncharacterized membrane protein, predicted efflux pump	GO:0016021,integral component of membrane; GO:0016020,membrane; GO:0015297,antiporter activity; GO:0022857,transmembrane transporter activity; GO:0042910,xenobiotic transmembrane transporter activity; GO:1990961,xenobiotic detoxification by transmembrane export across the plasma membrane; GO:0003674,molecular_function; GO:0005215,transporter activity; GO:0015291,secondary active transmembrane tra…	PF01554.21:MatE	--	--	--
TraesCS4A02G416600	37.5669	35.1682	30.1285	5.077	3.5871	4.4515	2495	2480	2094	294	250	246	-2.99151	4.18269e-145	6.55083e-141	down	PHT1.2-B1	-- && PHT12_ORYSJ RecName: Full=Inorganic phosphate transporter 1-2; Short=OsPT2; Short=OsPht1;2; AltName: Full=H(+)/Pi cotransporter; AltName: Full=OsPT1;	K08176 MFS transporter, PHS family, inorganic phosphate transporter | (RefSeq) inorganic phosphate transporter 1-2-like (A)	--	inorganic phosphate transporter 1-2-like [Aegilops tauschii subsp. strangulata]	A0A453J122_AEGTS RecName: Full=H(+)/Pi cotransporter {ECO:0000256|ARBA:ARBA00032043};	Inorganic phosphate transporter	GO:0016021,integral component of membrane; GO:0005315,inorganic phosphate transmembrane transporter activity; GO:0015293,symporter activity; GO:0006817,phosphate ion transport; GO:0003674,molecular_function; GO:0005215,transporter activity; GO:0015291,secondary active transmembrane transporter activity; GO:0015318,inorganic molecular entity transmembrane transporter activity; GO:0022804,active tr…	PF00083.27:Sugar (and other) transporter	--	--	--
TraesCS5D02G479300	126.731	109.604	96.7584	8.723	9.9548	11.2331	1383	1270	1105	83	114	102	-3.4937	1.22394e-142	1.53352e-138	down	TraesCS5D02G479300	-- && IBBWP_MAIZE RecName: Full=Bowman-Birk type wound-induced proteinase inhibitor WIP1; Flags: Precursor;	--	--	uncharacterized protein LOC109760012 [Aegilops tauschii subsp. strangulata]	M8CFL5_AEGTA RecName: Full=BOWMAN_BIRK domain-containing protein {ECO:0000259|SMART:SM00269};	--	GO:0005576,extracellular region; GO:0004867,serine-type endopeptidase inhibitor activity; GO:0003674,molecular_function; GO:0004857,enzyme inhibitor activity; GO:0004866,endopeptidase inhibitor activity; GO:0030234,enzyme regulator activity; GO:0030414,peptidase inhibitor activity; GO:0061134,peptidase regulator activity; GO:0061135,endopeptidase regulator activity; GO:0098772,molecular function …	--	--	--	--
TraesCS4A02G416400	32.3975	29.9642	26.2875	4.4882	4.9075	5.2276	2227	2187	1891	269	354	299	-2.61482	7.38178e-140	7.70744e-136	down	TraesCS4A02G416400	-- && PHT12_ORYSJ RecName: Full=Inorganic phosphate transporter 1-2; Short=OsPT2; Short=OsPht1;2; AltName: Full=H(+)/Pi cotransporter; AltName: Full=OsPT1;	K08176 MFS transporter, PHS family, inorganic phosphate transporter | (RefSeq) inorganic phosphate transporter 1-2-like (A)	--	inorganic phosphate transporter 1-2-like [Aegilops tauschii subsp. strangulata]	A0A453J1A1_AEGTS RecName: Full=H(+)/Pi cotransporter {ECO:0000256|ARBA:ARBA00032043};	Inorganic phosphate transporter	GO:0016021,integral component of membrane; GO:0005315,inorganic phosphate transmembrane transporter activity; GO:0015293,symporter activity; GO:0006817,phosphate ion transport; GO:0003674,molecular_function; GO:0005215,transporter activity; GO:0015291,secondary active transmembrane transporter activity; GO:0015318,inorganic molecular entity transmembrane transporter activity; GO:0022804,active tr…	PF00083.27:Sugar (and other) transporter	--	--	--
TraesCS2D02G107900	86.7237	80.5648	71.0489	1.2169	0.7249	1.2992	4332	4273	3714	53	38	54	-6.22729	2.74942e-138	2.46061e-134	down	Prx112-A	-- && PER1_WHEAT RecName: Full=Peroxidase; EC=1.11.1.7; AltName: Full=WP2; Flags: Precursor;	K00430 peroxidase [EC:1.11.1.7] | (RefSeq) peroxidase-like (A)	ko00940: Phenylpropanoid biosynthesis; ko01100: Metabolic pathways; ko01110: Biosynthesis of secondary metabolites	peroxidase [Aegilops tauschii subsp. strangulata]	C6ETA5_WHEAT RecName: Full=Peroxidase {ECO:0000256|RuleBase:RU362060}; EC=1.11.1.7 {ECO:0000256|RuleBase:RU362060};	--	GO:0005576,extracellular region; GO:0020037,heme binding; GO:0046872,metal ion binding; GO:0004601,peroxidase activity; GO:0042744,hydrogen peroxide catabolic process; GO:0006979,response to oxidative stress; GO:0003674,molecular_function; GO:0005488,binding; GO:0046906,tetrapyrrole binding; GO:0097159,organic cyclic compound binding; GO:1901363,heterocyclic compound binding; GO:0043167,ion bindi…	PF00141.26:Peroxidase	--	--	--
TraesCS4B02G317100	52.6048	46.5676	39.998	8.0431	8.2771	7.5752	3113	2926	2477	415	514	373	-2.55624	4.78797e-134	3.7494e-130	down	PHT1.10-D1	-- && PHT12_ORYSJ RecName: Full=Inorganic phosphate transporter 1-2; Short=OsPT2; Short=OsPht1;2; AltName: Full=H(+)/Pi cotransporter; AltName: Full=OsPT1;	K08176 MFS transporter, PHS family, inorganic phosphate transporter | (RefSeq) inorganic phosphate transporter 1-2-like (A)	--	inorganic phosphate transporter 1-2-like [Triticum aestivum]	A0A0E3IEQ5_WHEAT RecName: Full=H(+)/Pi cotransporter {ECO:0000256|ARBA:ARBA00032043};	Inorganic phosphate transporter	GO:0016021,integral component of membrane; GO:0005315,inorganic phosphate transmembrane transporter activity; GO:0015293,symporter activity; GO:0006817,phosphate ion transport; GO:0003674,molecular_function; GO:0005215,transporter activity; GO:0015291,secondary active transmembrane transporter activity; GO:0015318,inorganic molecular entity transmembrane transporter activity; GO:0022804,active tr…	PF00083.27:Sugar (and other) transporter	--	--	--
TraesCS2D02G057000	46.4862	43.3001	44.7336	12.2098	11.508	11.0753	2275	2250	2291	521	591	451	-1.96464	5.23811e-129	3.64613e-125	down	TraesCS2D02G057000	-- && XIP1_ORYSJ RecName: Full=Xylanase inhibitor protein 1 {ECO:0000303|PubMed:15794761}; Short=XIP-I {ECO:0000303|PubMed:15794761}; AltName: Full=Class III chitinase homolog a {ECO:0000305}; AltName: Full=RIXI protein {ECO:0000303|PubMed:15794761}; Flags: Precursor;	K01183 chitinase [EC:3.2.1.14] | (RefSeq) xylanase inhibitor protein 1-like (A)	ko00520: Amino sugar and nucleotide sugar metabolism; ko01100: Metabolic pathways	xylanase inhibitor protein 1 [Aegilops tauschii subsp. strangulata]	A0A453AEL0_AEGTS RecName: Full=GH18 domain-containing protein {ECO:0000259|PROSITE:PS51910};	Chitinase	GO:0005576,extracellular region; GO:0004568,chitinase activity; GO:0004857,enzyme inhibitor activity; GO:0005975,carbohydrate metabolic process; GO:0050832,defense response to fungus; GO:0003674,molecular_function; GO:0003824,catalytic activity; GO:0004553,hydrolase activity, hydrolyzing O-glycosyl compounds; GO:0016787,hydrolase activity; GO:0016798,hydrolase activity, acting on glycosyl bonds; …	PF00704.31:Glycosyl hydrolases family 18	--	--	--
novel.11670	141.835	144.205	128.042	40.3816	39.8612	42.7593	3835	4140	3623	952	1131	962	-1.76597	1.77072e-112	1.1093e-108	down	--	-- && --	--	--	hypothetical protein ZWY2020_050217 [Hordeum vulgare]	A0A453QZ60_AEGTS SubName: Full=Uncharacterized protein {ECO:0000313|EnsemblPlants:AET7Gv20376500.1};	--	--	--	--	--	--
TraesCS4B02G368400	199.856	173.931	151.842	38.1897	35.1194	33.6907	2923	2701	2324	487	539	410	-2.31181	1.04581e-108	5.95607e-105	down	TraesCS4B02G368400	-- && CCDP_MAIZE RecName: Full=Cortical cell-delineating protein; AltName: Full=Root-specific protein ZRP3; Flags: Precursor;	--	--	cortical cell-delineating protein-like [Triticum aestivum]	A0A3B6IW97_WHEAT RecName: Full=AAI domain-containing protein {ECO:0000259|SMART:SM00499};	--	--	PF14547.9:Hydrophobic seed protein	--	--	--
novel.6477	13.5678	13.0964	10.4254	1.4146	1.5952	1.4118	924	947	743	84	114	80	-3.07901	2.07769e-102	1.08467e-98	down	--	-- && PHT12_ORYSJ RecName: Full=Inorganic phosphate transporter 1-2; Short=OsPT2; Short=OsPht1;2; AltName: Full=H(+)/Pi cotransporter; AltName: Full=OsPT1;	K08176 MFS transporter, PHS family, inorganic phosphate transporter | (RefSeq) inorganic phosphate transporter 1-2-like (A)	--	inorganic phosphate transporter 1-2-like [Triticum aestivum]	A0A0E3IET8_WHEAT RecName: Full=H(+)/Pi cotransporter {ECO:0000256|ARBA:ARBA00032043};	Inorganic phosphate transporter	GO:0016021,integral component of membrane; GO:0005315,inorganic phosphate transmembrane transporter activity; GO:0015293,symporter activity; GO:0006817,phosphate ion transport; GO:0003674,molecular_function; GO:0005215,transporter activity; GO:0015291,secondary active transmembrane transporter activity; GO:0015318,inorganic molecular entity transmembrane transporter activity; GO:0022804,active tr…	PF00083.27:Sugar (and other) transporter	--	--	--
TraesCS4A02G416300	20.7695	20.6949	21.1666	5.6861	4.7076	5.1284	1173	1241	1251	280	279	241	-2.02953	3.77292e-95	1.81817e-91	down	TraesCS4A02G416300	-- && PHT12_ORYSJ RecName: Full=Inorganic phosphate transporter 1-2; Short=OsPT2; Short=OsPht1;2; AltName: Full=H(+)/Pi cotransporter; AltName: Full=OsPT1;	K08176 MFS transporter, PHS family, inorganic phosphate transporter | (RefSeq) inorganic phosphate transporter 1-2-like (A)	--	hypothetical protein CFC21_054967 [Triticum aestivum]	A0A3B6I144_WHEAT RecName: Full=MFS domain-containing protein {ECO:0000259|PROSITE:PS50850};	Inorganic phosphate transporter	GO:0016021,integral component of membrane; GO:0005315,inorganic phosphate transmembrane transporter activity; GO:0015293,symporter activity; GO:0006817,phosphate ion transport; GO:0003674,molecular_function; GO:0005215,transporter activity; GO:0015291,secondary active transmembrane transporter activity; GO:0015318,inorganic molecular entity transmembrane transporter activity; GO:0022804,active tr…	PF00083.27:Sugar (and other) transporter	--	--	--
TraesCS3B02G041600	18.1912	17.0452	17.1391	5.2858	4.7348	4.5762	1567	1559	1545	397	428	328	-1.85756	4.74142e-93	2.12168e-89	down	TraesCS3B02G041600	-- && HIPL1_ARATH RecName: Full=HIPL1 protein; Flags: Precursor;	--	--	hypothetical protein CFC21_039272 [Triticum aestivum]	A0A3B6FI29_WHEAT RecName: Full=GSDH domain-containing protein {ECO:0000259|Pfam:PF07995};	--	GO:0031225,anchored component of membrane; GO:0046658,anchored component of plasma membrane; GO:0005739,mitochondrion; GO:0005886,plasma membrane; GO:0016491,oxidoreductase activity; GO:0003674,molecular_function; GO:0003824,catalytic activity; GO:0005575,cellular_component; GO:0016020,membrane; GO:0031224,intrinsic component of membrane; GO:0110165,cellular anatomical entity; GO:0031226,intrinsi…	PF07995.14:Glucose / Sorbosone dehydrogenase	--	--	--
TraesCS4D02G313800	20.5387	20.7929	18.0595	4.1074	4.9479	4.8226	1428	1535	1314	249	361	279	-2.10981	6.21379e-92	2.59517e-88	down	PHT1.10-D2	-- && PHT12_ORYSJ RecName: Full=Inorganic phosphate transporter 1-2; Short=OsPT2; Short=OsPht1;2; AltName: Full=H(+)/Pi cotransporter; AltName: Full=OsPT1;	K08176 MFS transporter, PHS family, inorganic phosphate transporter | (RefSeq) inorganic phosphate transporter 1-2-like (A)	--	inorganic phosphate transporter 1-2-like [Aegilops tauschii subsp. strangulata]	A0A453J122_AEGTS RecName: Full=H(+)/Pi cotransporter {ECO:0000256|ARBA:ARBA00032043};	Inorganic phosphate transporter	GO:0016021,integral component of membrane; GO:0005315,inorganic phosphate transmembrane transporter activity; GO:0015293,symporter activity; GO:0006817,phosphate ion transport; GO:0003674,molecular_function; GO:0005215,transporter activity; GO:0015291,secondary active transmembrane transporter activity; GO:0015318,inorganic molecular entity transmembrane transporter activity; GO:0022804,active tr…	PF00083.27:Sugar (and other) transporter	--	--	--
TraesCS2A02G058100	18.6447	14.8634	12.2997	1.384	1.8038	1.564	788	667	544	51	80	55	-3.27798	1.44048e-77	5.64012e-74	down	TraesCS2A02G058100	-- && XIP1_ORYSJ RecName: Full=Xylanase inhibitor protein 1 {ECO:0000303|PubMed:15794761}; Short=XIP-I {ECO:0000303|PubMed:15794761}; AltName: Full=Class III chitinase homolog a {ECO:0000305}; AltName: Full=RIXI protein {ECO:0000303|PubMed:15794761}; Flags: Precursor;	K01183 chitinase [EC:3.2.1.14] | (RefSeq) xylanase inhibitor protein 1-like (A)	ko00520: Amino sugar and nucleotide sugar metabolism; ko01100: Metabolic pathways	xylanase inhibitor protein 1-like [Triticum aestivum]	A0A446KIT8_TRITD RecName: Full=GH18 domain-containing protein {ECO:0000259|PROSITE:PS51910};	Chitinase	GO:0005576,extracellular region; GO:0004568,chitinase activity; GO:0004857,enzyme inhibitor activity; GO:0005975,carbohydrate metabolic process; GO:0050832,defense response to fungus; GO:0003674,molecular_function; GO:0003824,catalytic activity; GO:0004553,hydrolase activity, hydrolyzing O-glycosyl compounds; GO:0016787,hydrolase activity; GO:0016798,hydrolase activity, acting on glycosyl bonds; …	PF00704.31:Glycosyl hydrolases family 18	--	--	--
TraesCS4D02G313700	36.4568	36.6768	32.6732	9.3546	11.4398	11.501	2141	2287	2008	479	705	562	-1.72512	5.29861e-74	1.9526e-70	down	PHT1.1-D1	-- && PHT12_ORYSJ RecName: Full=Inorganic phosphate transporter 1-2; Short=OsPT2; Short=OsPht1;2; AltName: Full=H(+)/Pi cotransporter; AltName: Full=OsPT1;	K08176 MFS transporter, PHS family, inorganic phosphate transporter | (RefSeq) inorganic phosphate transporter 1-2-like (A)	--	inorganic phosphate transporter 1-2-like [Aegilops tauschii subsp. strangulata]	A0A0E3IEQ3_WHEAT RecName: Full=H(+)/Pi cotransporter {ECO:0000256|ARBA:ARBA00032043};	Inorganic phosphate transporter	GO:0016021,integral component of membrane; GO:0005315,inorganic phosphate transmembrane transporter activity; GO:0015293,symporter activity; GO:0006817,phosphate ion transport; GO:0003674,molecular_function; GO:0005215,transporter activity; GO:0015291,secondary active transmembrane transporter activity; GO:0015318,inorganic molecular entity transmembrane transporter activity; GO:0022804,active tr…	PF00083.27:Sugar (and other) transporter	--	--	--
novel.11671	42.4961	48.8891	44.537	14.8068	12.7421	13.9456	1106	1351	1213	336	348	302	-1.72803	1.89269e-68	6.58729e-65	down	--	-- && --	--	--	hypothetical protein ZWY2020_050217 [Hordeum vulgare]	A0A453QZ60_AEGTS SubName: Full=Uncharacterized protein {ECO:0000313|EnsemblPlants:AET7Gv20376500.1};	--	--	--	--	--	--
TraesCS4A02G063800	284.961	266.198	248.876	121.721	113.798	113.966	15506	15380	14172	5775	6498	5160	-1.20935	3.87971e-65	1.27922e-61	down	TraesCS4A02G063800	Glutamine synthetase [Source:UniProtKB/TrEMBL%3BAcc:A0A0C4BJG7] && GLN12_ORYSJ RecName: Full=Glutamine synthetase cytosolic isozyme 1-2 {ECO:0000305}; EC=6.3.1.2 {ECO:0000269|PubMed:15574840}; AltName: Full=Glutamate--ammonia ligase GLN1;2 {ECO:0000305}; Short=OsGLN1;2 {ECO:0000303|PubMed:15574840}; AltName: Full=Glutamine synthetase root isozyme {ECO:0000305}; AltName: Full=OsGS1;2 {ECO:0000312|…	K01915 glutamine synthetase [EC:6.3.1.2] | (RefSeq) glutamine synthetase cytosolic isozyme 1-2-like (A)	ko00220: Arginine biosynthesis; ko00250: Alanine, aspartate and glutamate metabolism; ko00630: Glyoxylate and dicarboxylate metabolism; ko00910: Nitrogen metabolism; ko01100: Metabolic pathways; ko01230: Biosynthesis of amino acids; ko04075: Plant hormone signal transduction	glutamine synthetase cytosolic isozyme 1-2-like [Triticum dicoccoides]	A0A446QNV7_TRITD RecName: Full=Glutamine synthetase {ECO:0000256|ARBA:ARBA00012937, ECO:0000256|RuleBase:RU004356}; EC=6.3.1.2 {ECO:0000256|ARBA:ARBA00012937, ECO:0000256|RuleBase:RU004356};	Glutamine synthetase	GO:0005737,cytoplasm; GO:0005524,ATP binding; GO:0004356,glutamate-ammonia ligase activity; GO:0006542,glutamine biosynthetic process; GO:0000166,nucleotide binding; GO:0003674,molecular_function; GO:0005488,binding; GO:0017076,purine nucleotide binding; GO:0030554,adenyl nucleotide binding; GO:0032553,ribonucleotide binding; GO:0032555,purine ribonucleotide binding; GO:0032559,adenyl ribonucleot…	PF00120.27:Glutamine synthetase, catalytic domain	--	--	--
TraesCS1D02G376300	10.0805	10.2724	8.86	1.9166	1.9521	2.2243	561	607	516	93	114	103	-2.27861	3.10619e-61	9.72968e-58	down	TraesCS1D02G376300	Alcohol dehydrogenase ADH3D [Source:UniProtKB/TrEMBL%3BAcc:A9U8F9] && ADH3_HORVU RecName: Full=Alcohol dehydrogenase 3; EC=1.1.1.1 {ECO:0000250|UniProtKB:P06525};	K18857 alcohol dehydrogenase class-P [EC:1.1.1.1] | (RefSeq) alcohol dehydrogenase 3 (A)	ko00010: Glycolysis / Gluconeogenesis; ko00071: Fatty acid degradation; ko00350: Tyrosine metabolism; ko00592: alpha-Linolenic acid metabolism; ko00620: Pyruvate metabolism; ko01100: Metabolic pathways; ko01110: Biosynthesis of secondary metabolites	alcohol dehydrogenase 3 [Aegilops tauschii subsp. strangulata]	A9U8F9_WHEAT SubName: Full=Alcohol dehydrogenase ADH3D {ECO:0000313|EMBL:ABL74253.1, ECO:0000313|EnsemblPlants:TraesCS1D02G376300.1};	Alcohol dehydrogenase, class III	GO:0005737,cytoplasm; GO:0004022,alcohol dehydrogenase (NAD+) activity; GO:0008270,zinc ion binding; GO:0071704,organic substance metabolic process; GO:0003674,molecular_function; GO:0003824,catalytic activity; GO:0016491,oxidoreductase activity; GO:0016614,oxidoreductase activity, acting on CH-OH group of donors; GO:0016616,oxidoreductase activity, acting on the CH-OH group of donors, NAD or NAD…	PF00107.29:Zinc-binding dehydrogenase	--	--	--
TraesCS4B02G369000	30.0844	28.7202	22.4757	3.6857	2.2805	1.7256	440	446	344	47	35	21	-3.41898	4.72082e-60	1.40831e-56	down	TraesCS4B02G369000	-- && CCDP_MAIZE RecName: Full=Cortical cell-delineating protein; AltName: Full=Root-specific protein ZRP3; Flags: Precursor;	--	--	cortical cell-delineating protein-like [Triticum aestivum]	A0A3B6IZF6_WHEAT RecName: Full=AAI domain-containing protein {ECO:0000259|SMART:SM00499};	--	--	PF14547.9:Hydrophobic seed protein	--	--	--
TraesCS5D02G479400	67.5803	58.0882	49.7304	12.8402	9.4402	13.5365	996	909	767	165	146	166	-2.31444	3.88713e-59	1.1069e-55	down	TraesCS5D02G479400	-- && --	--	--	LOW QUALITY PROTEIN: hypothetical protein CFC21_080384 [Triticum aestivum]	A0A3B6N094_WHEAT RecName: Full=BOWMAN_BIRK domain-containing protein {ECO:0000259|SMART:SM00269};	--	GO:0005576,extracellular region; GO:0016021,integral component of membrane; GO:0004867,serine-type endopeptidase inhibitor activity; GO:0003674,molecular_function; GO:0004857,enzyme inhibitor activity; GO:0004866,endopeptidase inhibitor activity; GO:0030234,enzyme regulator activity; GO:0030414,peptidase inhibitor activity; GO:0061134,peptidase regulator activity; GO:0061135,endopeptidase regulat…	--	--	--	--
TraesCS3A02G525700	24.4221	27.7813	25.9381	7.4665	7.6759	6.2326	664	802	738	177	219	141	-1.87961	5.23108e-58	1.42483e-54	down	PR-1	-- && PR1_HORVU RecName: Full=Pathogenesis-related protein 1; Flags: Precursor;	K13449 pathogenesis-related protein 1 | (RefSeq) pathogenesis-related protein 1-like (A)	ko04016: MAPK signaling pathway - plant; ko04075: Plant hormone signal transduction; ko04626: Plant-pathogen interaction	pathogenesis-related protein 1-like [Triticum dicoccoides]	V9I1C0_WHEAT SubName: Full=Pathogenesis-related protein 1 {ECO:0000313|EMBL:AEI28607.1, ECO:0000313|EnsemblPlants:TraesCS3A02G525700.1.cds1};	Defense-related protein containing SCP domain	GO:0005576,extracellular region; GO:0006952,defense response; GO:0009607,response to biotic stimulus; GO:0006950,response to stress; GO:0008150,biological_process; GO:0050896,response to stimulus; GO:0005575,cellular_component; GO:0110165,cellular anatomical entity	PF00188.29:Cysteine-rich secretory protein family	--	--	--
TraesCS2B02G386600	13.7362	13.2131	11.7246	3.0555	1.9565	1.6743	562	574	502	109	84	57	-2.54962	5.88448e-55	1.53602e-51	down	TraesCS2B02G386600	-- && NR_NARAP RecName: Full=Noroxomaritidine/norcraugsodine reductase {ECO:0000303|PubMed:27252378}; Short=NorRed {ECO:0000305}; EC=1.1.1.- {ECO:0000269|PubMed:27252378};	K08081 tropinone reductase I [EC:1.1.1.206] | (RefSeq) noroxomaritidine/norcraugsodine reductase-like isoform X1 (A)	ko00960: Tropane, piperidine and pyridine alkaloid biosynthesis; ko01100: Metabolic pathways; ko01110: Biosynthesis of secondary metabolites	hypothetical protein CFC21_024473 [Triticum aestivum]	A0A3B6CC29_WHEAT SubName: Full=Uncharacterized protein {ECO:0000313|EnsemblPlants:TraesCS2B02G386600.1};	Reductases with broad range of substrate specificities	GO:0016491,oxidoreductase activity; GO:0009820,alkaloid metabolic process; GO:0003674,molecular_function; GO:0003824,catalytic activity; GO:0006807,nitrogen compound metabolic process; GO:0008150,biological_process; GO:0008152,metabolic process; GO:0071704,organic substance metabolic process; GO:1901564,organonitrogen compound metabolic process	PF13561.9:Enoyl-(Acyl carrier protein) reductase	--	--	--
TraesCS1B02G195900	4.2768	3.4335	3.5944	0.1034	0.0982	0.0929	332	283	292	7	8	6	-5.27556	1.52567e-51	3.82316e-48	down	TraesCS1B02G195900	Protein DETOXIFICATION [Source:UniProtKB/TrEMBL%3BAcc:A0A1D5SI92] && DTX49_ARATH RecName: Full=Protein DETOXIFICATION 49 {ECO:0000303|PubMed:11739388}; Short=AtDTX49 {ECO:0000303|PubMed:11739388}; AltName: Full=Multidrug and toxic compound extrusion protein 49 {ECO:0000305}; Short=MATE protein 49 {ECO:0000305}; AltName: Full=Protein NOVEL ION CARRIER 1 {ECO:0000303|Ref.1}; Short=Protein NIC1 {ECO…	K03327 multidrug resistance protein, MATE family | (RefSeq) protein DETOXIFICATION 49-like (A)	--	protein DETOXIFICATION 49-like [Triticum aestivum]	A0A3B5YWE3_WHEAT RecName: Full=Protein DETOXIFICATION {ECO:0000256|RuleBase:RU004914}; AltName: Full=Multidrug and toxic compound extrusion protein {ECO:0000256|RuleBase:RU004914};	Uncharacterized membrane protein, predicted efflux pump	GO:0016021,integral component of membrane; GO:0016020,membrane; GO:0015297,antiporter activity; GO:0022857,transmembrane transporter activity; GO:0042910,xenobiotic transmembrane transporter activity; GO:1990961,xenobiotic detoxification by transmembrane export across the plasma membrane; GO:0003674,molecular_function; GO:0005215,transporter activity; GO:0015291,secondary active transmembrane tra…	PF01554.21:MatE	--	--	--
TraesCS3D02G024600	35.3546	33.6663	35.2596	15.8599	15.2422	14.5418	1534	1551	1601	600	694	525	-1.20519	8.65293e-50	2.08492e-46	down	TraesCS3D02G024600	-- && --	--	--	hypothetical protein CFC21_045384 [Triticum aestivum]	A0A453DRR4_AEGTS RecName: Full=C1_2 domain-containing protein {ECO:0000259|Pfam:PF03107};	--	--	PF03107.19:C1 domain	--	--	--
TraesCS7A02G454100	33.2874	30.8966	29.6776	14.1469	14.2601	14.3443	2418	2383	2256	896	1087	867	-1.14864	2.77942e-48	6.44898e-45	down	TraesCS7A02G454100	-- && PHF1_ARATH RecName: Full=SEC12-like protein 1; AltName: Full=Protein PHOSPHATE TRANSPORTER TRAFFIC FACILITATOR 1; Short=PHF-1;	K14003 prolactin regulatory element-binding protein | (RefSeq) SEC12-like protein 1 (A)	ko04141: Protein processing in endoplasmic reticulum	SEC12-like protein 1 [Triticum dicoccoides]	A0A446XU23_TRITD SubName: Full=Uncharacterized protein {ECO:0000313|EMBL:VAI79735.1};	Prolactin regulatory element-binding protein/Protein transport protein SEC12p	GO:0005783,endoplasmic reticulum; GO:0030176,integral component of endoplasmic reticulum membrane; GO:0005886,plasma membrane; GO:0005096,GTPase activator activity; GO:0005085,guanyl-nucleotide exchange factor activity; GO:0016036,cellular response to phosphate starvation; GO:0006888,endoplasmic reticulum to Golgi vesicle-mediated transport; GO:0006817,phosphate ion transport; GO:0009306,protein …	PF00400.35:WD domain, G-beta repeat	--	--	--
TraesCS2B02G417900	8.7481	8.029	7.1044	2.4302	2.1727	2.1146	706	688	600	171	184	142	-1.8451	3.27355e-48	7.32421e-45	down	TraesCS2B02G417900	Protein DETOXIFICATION [Source:UniProtKB/TrEMBL%3BAcc:A0A1D5U328] && DTX49_ARATH RecName: Full=Protein DETOXIFICATION 49 {ECO:0000303|PubMed:11739388}; Short=AtDTX49 {ECO:0000303|PubMed:11739388}; AltName: Full=Multidrug and toxic compound extrusion protein 49 {ECO:0000305}; Short=MATE protein 49 {ECO:0000305}; AltName: Full=Protein NOVEL ION CARRIER 1 {ECO:0000303|Ref.1}; Short=Protein NIC1 {ECO…	K03327 multidrug resistance protein, MATE family | (RefSeq) protein DETOXIFICATION 49-like (A)	--	protein DETOXIFICATION 49-like [Triticum aestivum]	A0A3B6CAR7_WHEAT RecName: Full=Protein DETOXIFICATION {ECO:0000256|RuleBase:RU004914}; AltName: Full=Multidrug and toxic compound extrusion protein {ECO:0000256|RuleBase:RU004914};	Uncharacterized membrane protein, predicted efflux pump	GO:0016021,integral component of membrane; GO:0016020,membrane; GO:0015297,antiporter activity; GO:0022857,transmembrane transporter activity; GO:0042910,xenobiotic transmembrane transporter activity; GO:1990961,xenobiotic detoxification by transmembrane export across the plasma membrane; GO:0003674,molecular_function; GO:0005215,transporter activity; GO:0015291,secondary active transmembrane tra…	PF01554.21:MatE	--	--	--
TraesCS5B02G442900	13.5474	13.6828	12.682	3.7262	3.0961	2.9837	442	474	433	106	106	81	-2.04076	1.39248e-46	3.00809e-43	down	Pr-1-6	-- && PR1_HORVU RecName: Full=Pathogenesis-related protein 1; Flags: Precursor;	K13449 pathogenesis-related protein 1 | (RefSeq) pathogenesis-related protein 1-like (A)	ko04016: MAPK signaling pathway - plant; ko04075: Plant hormone signal transduction; ko04626: Plant-pathogen interaction	pathogenesis-related protein 1-like [Triticum aestivum]	A0A0A7ABV0_WHEAT SubName: Full=Pathogenesis-related protein 1-6 {ECO:0000313|EMBL:AHE81270.1, ECO:0000313|EnsemblPlants:TraesCS5B02G442900.1.cds1};	Defense-related protein containing SCP domain	GO:0005576,extracellular region; GO:0006952,defense response; GO:0009607,response to biotic stimulus; GO:0006950,response to stress; GO:0008150,biological_process; GO:0050896,response to stimulus; GO:0005575,cellular_component; GO:0110165,cellular anatomical entity	PF00188.29:Cysteine-rich secretory protein family	--	--	--
novel.8077	61.231	56.1195	50.3876	18.8558	18.6093	22.5054	1527	1486	1315	410	487	467	-1.50025	3.04911e-46	6.36726e-43	down	--	-- && --	--	--	uncharacterized protein LOC119306559 [Triticum dicoccoides]	M8CFL5_AEGTA RecName: Full=BOWMAN_BIRK domain-containing protein {ECO:0000259|SMART:SM00269};	--	GO:0005576,extracellular region; GO:0004867,serine-type endopeptidase inhibitor activity; GO:0003674,molecular_function; GO:0004857,enzyme inhibitor activity; GO:0004866,endopeptidase inhibitor activity; GO:0030234,enzyme regulator activity; GO:0030414,peptidase inhibitor activity; GO:0061134,peptidase regulator activity; GO:0061135,endopeptidase regulator activity; GO:0098772,molecular function …	--	--	--	--
TraesCSU02G070800	5.6272	5.5225	5.2642	1.221	1.0306	0.9748	333	347	326	63	64	48	-2.36202	7.23209e-45	1.46151e-41	down	PHT1.10-D2	-- && PHT12_ORYSJ RecName: Full=Inorganic phosphate transporter 1-2; Short=OsPT2; Short=OsPht1;2; AltName: Full=H(+)/Pi cotransporter; AltName: Full=OsPT1;	K08176 MFS transporter, PHS family, inorganic phosphate transporter | (RefSeq) inorganic phosphate transporter 1-2-like (A)	--	inorganic phosphate transporter 1-2-like [Aegilops tauschii subsp. strangulata]	A0A0E3G980_WHEAT RecName: Full=H(+)/Pi cotransporter {ECO:0000256|ARBA:ARBA00032043};	Inorganic phosphate transporter	GO:0016021,integral component of membrane; GO:0005315,inorganic phosphate transmembrane transporter activity; GO:0015293,symporter activity; GO:0006817,phosphate ion transport; GO:0003674,molecular_function; GO:0005215,transporter activity; GO:0015291,secondary active transmembrane transporter activity; GO:0015318,inorganic molecular entity transmembrane transporter activity; GO:0022804,active tr…	PF00083.27:Sugar (and other) transporter	--	--	--
TraesCS4A02G202200	22.7871	20.5303	21.2759	9.0466	8.9738	9.0091	1222	1169	1194	423	505	402	-1.27064	7.98413e-45	1.56307e-41	down	TraesCS4A02G202200	Alcohol dehydrogenase ADH2A [Source:UniProtKB/TrEMBL%3BAcc:A9U8G0] && ADH3_HORVU RecName: Full=Alcohol dehydrogenase 3; EC=1.1.1.1 {ECO:0000250|UniProtKB:P06525};	K18857 alcohol dehydrogenase class-P [EC:1.1.1.1] | (RefSeq) alcohol dehydrogenase 3-like (A)	ko00010: Glycolysis / Gluconeogenesis; ko00071: Fatty acid degradation; ko00350: Tyrosine metabolism; ko00592: alpha-Linolenic acid metabolism; ko00620: Pyruvate metabolism; ko01100: Metabolic pathways; ko01110: Biosynthesis of secondary metabolites	alcohol dehydrogenase 3-like [Triticum dicoccoides]	A9U8G0_WHEAT SubName: Full=Alcohol dehydrogenase ADH2A {ECO:0000313|EMBL:ABL74254.1, ECO:0000313|EnsemblPlants:TraesCS4A02G202200.1};	Alcohol dehydrogenase, class III	GO:0005737,cytoplasm; GO:0004022,alcohol dehydrogenase (NAD+) activity; GO:0008270,zinc ion binding; GO:0071704,organic substance metabolic process; GO:0003674,molecular_function; GO:0003824,catalytic activity; GO:0016491,oxidoreductase activity; GO:0016614,oxidoreductase activity, acting on CH-OH group of donors; GO:0016616,oxidoreductase activity, acting on the CH-OH group of donors, NAD or NAD…	PF00107.29:Zinc-binding dehydrogenase	--	--	--
novel.4712	31.2292	26.6416	24.5092	8.6074	8.1211	9.9115	1136	1029	933	273	310	300	-1.64608	1.30761e-44	2.48236e-41	down	--	-- && --	--	--	hypothetical protein ZWY2020_027058 [Hordeum vulgare]	A0A453GJ56_AEGTS SubName: Full=Uncharacterized protein {ECO:0000313|EnsemblPlants:AET3Gv21045100.5};	--	--	--	--	--	--
TraesCS2A02G399900	9.2369	7.6021	7.4951	2.6037	2.4953	2.2808	769	672	653	189	218	158	-1.7346	7.27917e-44	1.34123e-40	down	TraesCS2A02G399900	Protein DETOXIFICATION [Source:UniProtKB/TrEMBL%3BAcc:A0A341QAG4] && DTX49_ARATH RecName: Full=Protein DETOXIFICATION 49 {ECO:0000303|PubMed:11739388}; Short=AtDTX49 {ECO:0000303|PubMed:11739388}; AltName: Full=Multidrug and toxic compound extrusion protein 49 {ECO:0000305}; Short=MATE protein 49 {ECO:0000305}; AltName: Full=Protein NOVEL ION CARRIER 1 {ECO:0000303|Ref.1}; Short=Protein NIC1 {ECO…	K03327 multidrug resistance protein, MATE family | (RefSeq) protein DETOXIFICATION 49-like (A)	--	protein DETOXIFICATION 49-like [Triticum dicoccoides]	M8A904_TRIUA RecName: Full=Protein DETOXIFICATION {ECO:0000256|RuleBase:RU004914}; AltName: Full=Multidrug and toxic compound extrusion protein {ECO:0000256|RuleBase:RU004914};	Uncharacterized membrane protein, predicted efflux pump	GO:0016021,integral component of membrane; GO:0016020,membrane; GO:0015297,antiporter activity; GO:0022857,transmembrane transporter activity; GO:0042910,xenobiotic transmembrane transporter activity; GO:1990961,xenobiotic detoxification by transmembrane export across the plasma membrane; GO:0003674,molecular_function; GO:0005215,transporter activity; GO:0015291,secondary active transmembrane tra…	PF01554.21:MatE	--	--	--
TraesCS4A02G373800	10.1207	9.9254	11.7314	2.7252	2.6208	3.2523	460	479	558	108	125	123	-1.90374	1.12101e-43	2.00651e-40	down	TraesCS4A02G373800	-- && ENO1_MAIZE RecName: Full=Enolase 1; EC=4.2.1.11; AltName: Full=2-phospho-D-glycerate hydro-lyase 1; AltName: Full=2-phosphoglycerate dehydratase 1;	K01689 enolase [EC:4.2.1.11] | (RefSeq) enolase 1-like (A)	ko00010: Glycolysis / Gluconeogenesis; ko01100: Metabolic pathways; ko01110: Biosynthesis of secondary metabolites; ko01200: Carbon metabolism; ko01230: Biosynthesis of amino acids; ko03018: RNA degradation; ko04820: Cytoskeleton in muscle cells	hypothetical protein CFC21_054509 [Triticum aestivum]	A0A3B6I1U1_WHEAT RecName: Full=Phosphopyruvate hydratase {ECO:0000256|ARBA:ARBA00012058}; EC=4.2.1.11 {ECO:0000256|ARBA:ARBA00012058};	Enolase	GO:0000015,phosphopyruvate hydratase complex; GO:0000287,magnesium ion binding; GO:0004634,phosphopyruvate hydratase activity; GO:0006096,glycolytic process; GO:0003674,molecular_function; GO:0005488,binding; GO:0043167,ion binding; GO:0043169,cation binding; GO:0046872,metal ion binding; GO:0003824,catalytic activity; GO:0016829,lyase activity; GO:0016835,carbon-oxygen lyase activity; GO:0016836…	PF00113.25:Enolase, C-terminal TIM barrel domain	--	--	--
TraesCSU02G226400	49.4394	54.8348	52.2188	22.8619	20.6496	20.7327	940	1107	1039	379	412	328	-1.29897	9.74667e-43	1.69611e-39	down	TraesCSU02G226400	-- && PR1_HORVU RecName: Full=Pathogenesis-related protein 1; Flags: Precursor;	K13449 pathogenesis-related protein 1 | (RefSeq) pathogenesis-related protein 1-like (A)	ko04016: MAPK signaling pathway - plant; ko04075: Plant hormone signal transduction; ko04626: Plant-pathogen interaction	pathogenesis-related protein 1-like [Triticum aestivum]	A0A3B6UCP5_WHEAT RecName: Full=SCP domain-containing protein {ECO:0000259|SMART:SM00198};	Defense-related protein containing SCP domain	GO:0005576,extracellular region; GO:0006952,defense response; GO:0009607,response to biotic stimulus; GO:0006950,response to stress; GO:0008150,biological_process; GO:0050896,response to stimulus; GO:0005575,cellular_component; GO:0110165,cellular anatomical entity	PF00188.29:Cysteine-rich secretory protein family	--	--	--
TraesCS4B02G317200	152.386	137.989	124.242	67.428	64.6355	60.4158	10355	9956	8835	3995	4609	3416	-1.12204	1.97688e-42	3.34719e-39	down	PHT1.2-D1	-- && PHT12_ORYSJ RecName: Full=Inorganic phosphate transporter 1-2; Short=OsPT2; Short=OsPht1;2; AltName: Full=H(+)/Pi cotransporter; AltName: Full=OsPT1;	K08176 MFS transporter, PHS family, inorganic phosphate transporter | (RefSeq) inorganic phosphate transporter 1-2-like (A)	--	inorganic phosphate transporter 1-2-like [Aegilops tauschii subsp. strangulata]	A0A453J122_AEGTS RecName: Full=H(+)/Pi cotransporter {ECO:0000256|ARBA:ARBA00032043};	Inorganic phosphate transporter	GO:0016021,integral component of membrane; GO:0005315,inorganic phosphate transmembrane transporter activity; GO:0015293,symporter activity; GO:0006817,phosphate ion transport; GO:0003674,molecular_function; GO:0005215,transporter activity; GO:0015291,secondary active transmembrane transporter activity; GO:0015318,inorganic molecular entity transmembrane transporter activity; GO:0022804,active tr…	PF00083.27:Sugar (and other) transporter	--	--	--
TraesCS2A02G327900	28.5299	30.6483	31.5417	13.1535	14.9261	13.2231	1408	1606	1629	566	773	543	-1.14615	1.25309e-41	2.06585e-38	down	TraesCS2A02G327900	-- && DAO_ORYSI RecName: Full=2-oxoglutarate-dependent dioxygenase DAO; EC=1.14.11.-; AltName: Full=Protein DIOXYGENASE FOR AUXIN OXIDATION;	K23947 2-oxoglutarate-dependent dioxygenase [EC:1.14.11.-] | (RefSeq) 2-oxoglutarate-dependent dioxygenase DAO-like (A)	ko00380: Tryptophan metabolism	2-oxoglutarate-dependent dioxygenase DAO-like [Triticum dicoccoides]	A0A3B6B0A5_WHEAT RecName: Full=Fe2OG dioxygenase domain-containing protein {ECO:0000259|PROSITE:PS51471};	Iron/ascorbate family oxidoreductases	GO:0051213,dioxygenase activity; GO:0046872,metal ion binding; GO:0009852,auxin catabolic process; GO:0003674,molecular_function; GO:0003824,catalytic activity; GO:0016491,oxidoreductase activity; GO:0005488,binding; GO:0043167,ion binding; GO:0043169,cation binding; GO:0008150,biological_process; GO:0008152,metabolic process; GO:0009056,catabolic process; GO:0009850,auxin metabolic process; GO:0…	PF03171.23:2OG-Fe(II) oxygenase superfamily	--	--	--
novel.9387	1.7924	1.778	1.8532	0.2612	0.322	0.2472	244	257	264	31	46	28	-2.70935	2.72105e-41	4.37092e-38	down	--	-- && CKX7_ORYSJ RecName: Full=Cytokinin dehydrogenase 7; EC=1.5.99.12; AltName: Full=Cytokinin oxidase 7; Short=OsCKX7; Flags: Precursor;	K00279 cytokinin dehydrogenase [EC:1.5.99.12] | (RefSeq) cytokinin dehydrogenase 7-like (A)	ko00908: Zeatin biosynthesis; ko01110: Biosynthesis of secondary metabolites	cytokinin dehydrogenase 7-like [Triticum aestivum]	A0A446WAM4_TRITD RecName: Full=Cytokinin dehydrogenase {ECO:0000256|ARBA:ARBA00011928}; EC=1.5.99.12 {ECO:0000256|ARBA:ARBA00011928};	Proteins containing the FAD binding domain	GO:0005615,extracellular space; GO:0019139,cytokinin dehydrogenase activity; GO:0071949,FAD binding; GO:0016491,oxidoreductase activity; GO:0009690,cytokinin metabolic process; GO:0003674,molecular_function; GO:0003824,catalytic activity; GO:0016645,oxidoreductase activity, acting on the CH-NH group of donors; GO:0000166,nucleotide binding; GO:0005488,binding; GO:0036094,small molecule binding; G…	PF09265.13:Cytokinin dehydrogenase 1, FAD and cytokinin binding	--	--	--
TraesCS5B02G443800	133.168	128.747	101.004	49.4366	46.1787	41.5714	2487	2553	1974	805	905	646	-1.41862	6.94681e-41	1.08799e-37	down	TraesCS5B02G443800	-- && PR13_HORVU RecName: Full=Pathogenesis-related protein PRB1-3; AltName: Full=HV-8; AltName: Full=PR-1B; Flags: Precursor;	K13449 pathogenesis-related protein 1 | (RefSeq) pathogenesis-related protein PRB1-3-like (A)	ko04016: MAPK signaling pathway - plant; ko04075: Plant hormone signal transduction; ko04626: Plant-pathogen interaction	pathogenesis-related protein PRB1-3-like [Triticum aestivum]	A0A3B6LV56_WHEAT RecName: Full=SCP domain-containing protein {ECO:0000259|SMART:SM00198};	Defense-related protein containing SCP domain	GO:0005576,extracellular region; GO:0006952,defense response; GO:0009607,response to biotic stimulus; GO:0006950,response to stress; GO:0008150,biological_process; GO:0050896,response to stimulus; GO:0005575,cellular_component; GO:0110165,cellular anatomical entity	PF00188.29:Cysteine-rich secretory protein family	--	--	--
TraesCS1B02G455000	6.6176	4.9452	5.4943	0.7465	0.4549	0.9387	305	242	265	30	22	36	-3.03387	1.27194e-40	1.9435e-37	down	TraesCS1B02G455000	-- && WRK22_ARATH RecName: Full=WRKY transcription factor 22; AltName: Full=WRKY DNA-binding protein 22;	K13425 WRKY transcription factor 22 | (RefSeq) WRKY transcription factor 22-like (A)	ko04016: MAPK signaling pathway - plant; ko04626: Plant-pathogen interaction	WRKY transcription factor 22-like [Triticum aestivum]	A0A446KDN3_TRITD RecName: Full=WRKY domain-containing protein {ECO:0000259|PROSITE:PS50811};	--	GO:0005634,nucleus; GO:0003700,DNA-binding transcription factor activity; GO:0000976,transcription cis-regulatory region binding; GO:0071456,cellular response to hypoxia; GO:0006952,defense response; GO:0010150,leaf senescence; GO:0003674,molecular_function; GO:0140110,transcription regulator activity; GO:0001067,transcription regulatory region nucleic acid binding; GO:0003676,nucleic acid bindin…	PF03106.18:WRKY DNA -binding domain	WRKY	TF	WRKY
TraesCS2B02G555400	1.7817	1.7653	1.4735	0.3874	0.2648	0.2357	327	344	283	62	51	36	-2.517	2.53259e-40	3.7776e-37	down	TraesCS2B02G555400	Lipoxygenase [Source:UniProtKB/TrEMBL%3BAcc:W5BBF4] && LOX15_SOLTU RecName: Full=Probable linoleate 9S-lipoxygenase 5; EC=1.13.11.58; AltName: Full=Leaf lipoxygenase;	K15718 linoleate 9S-lipoxygenase [EC:1.13.11.58] | (RefSeq) linoleate 9S-lipoxygenase-like (A)	ko00591: Linoleic acid metabolism	hypothetical protein CFC21_026131 [Triticum aestivum]	A0A3B6CF89_WHEAT RecName: Full=Lipoxygenase {ECO:0000256|RuleBase:RU003975}; EC=1.13.11.- {ECO:0000256|RuleBase:RU003975};	--	GO:0005737,cytoplasm; GO:1990136,linoleate 9S-lipoxygenase activity; GO:0046872,metal ion binding; GO:0016702,oxidoreductase activity, acting on single donors with incorporation of molecular oxygen, incorporation of two atoms of oxygen; GO:0006633,fatty acid biosynthetic process; GO:0034440,lipid oxidation; GO:0031408,oxylipin biosynthetic process; GO:0003674,molecular_function; GO:0003824,cataly…	PF00305.22:Lipoxygenase	--	--	--
TraesCS7B02G105300	253.136	250.752	237.792	140.438	140.497	142.047	7376	7758	7251	3568	4296	3444	-0.824088	3.02412e-39	4.40587e-36	down	TraesCS7B02G105300	-- && PR12_HORVU RecName: Full=Pathogenesis-related protein PRB1-2; Flags: Precursor;	K13449 pathogenesis-related protein 1 | (RefSeq) pathogenesis-related protein PRB1-2-like isoform X1 (A)	ko04016: MAPK signaling pathway - plant; ko04075: Plant hormone signal transduction; ko04626: Plant-pathogen interaction	pathogenesis-related protein PRB1-2-like [Triticum dicoccoides]	A0A446Y8F2_TRITD RecName: Full=SCP domain-containing protein {ECO:0000259|SMART:SM00198};	Defense-related protein containing SCP domain	GO:0005576,extracellular region; GO:0006952,defense response; GO:0009607,response to biotic stimulus; GO:0006950,response to stress; GO:0008150,biological_process; GO:0050896,response to stimulus; GO:0005575,cellular_component; GO:0110165,cellular anatomical entity	PF00188.29:Cysteine-rich secretory protein family	--	--	--
TraesCS3B02G023800	71.8512	70.9127	68.1218	38.4289	37.2052	38.646	3193	3346	3168	1489	1735	1429	-0.898045	9.6515e-39	1.37418e-35	down	TraesCS3B02G023800	-- && --	--	--	hypothetical protein CFC21_039077 [Triticum aestivum]	A0A077RP89_WHEAT RecName: Full=C1_2 domain-containing protein {ECO:0000259|Pfam:PF03107};	--	--	PF03107.19:C1 domain	--	--	--
TraesCS6A02G030900	51.4514	44.916	40.5669	21.5794	19.3523	19.1456	3585	3323	2958	1311	1415	1110	-1.20388	5.19774e-38	7.23607e-35	down	TraesCS6A02G030900	-- && NRT21_ORYSJ RecName: Full=High-affinity nitrate transporter 2.1; Short=OsNRT2.1;	K02575 MFS transporter, NNP family, nitrate/nitrite transporter | (RefSeq) high-affinity nitrate transporter 2.1 (A)	ko00910: Nitrogen metabolism	high-affinity nitrate transporter 2.1 [Triticum aestivum]	A0A3B6NJ71_WHEAT SubName: Full=Uncharacterized protein {ECO:0000313|EnsemblPlants:TraesCS6A02G030900.1.cds1};	--	GO:0016021,integral component of membrane; GO:0009705,plant-type vacuole membrane; GO:0005886,plasma membrane; GO:0015112,nitrate transmembrane transporter activity; GO:0071249,cellular response to nitrate; GO:0042128,nitrate assimilation; GO:0015706,nitrate transmembrane transport; GO:0003674,molecular_function; GO:0005215,transporter activity; GO:0008509,anion transmembrane transporter activity…	PF07690.19:Major Facilitator Superfamily	--	--	--
TraesCS4B02G240900	462.019	421.986	384.614	221.25	204.448	218.146	24690	23944	21509	10309	11465	9700	-0.993165	7.52906e-38	1.02538e-34	down	GS	-- && GLN12_ORYSJ RecName: Full=Glutamine synthetase cytosolic isozyme 1-2 {ECO:0000305}; EC=6.3.1.2 {ECO:0000269|PubMed:15574840}; AltName: Full=Glutamate--ammonia ligase GLN1;2 {ECO:0000305}; Short=OsGLN1;2 {ECO:0000303|PubMed:15574840}; AltName: Full=Glutamine synthetase root isozyme {ECO:0000305}; AltName: Full=OsGS1;2 {ECO:0000312|EMBL:BAD77931.1};	K01915 glutamine synthetase [EC:6.3.1.2] | (RefSeq) glutamine synthetase cytosolic isozyme 1-2 (A)	ko00220: Arginine biosynthesis; ko00250: Alanine, aspartate and glutamate metabolism; ko00630: Glyoxylate and dicarboxylate metabolism; ko00910: Nitrogen metabolism; ko01100: Metabolic pathways; ko01230: Biosynthesis of amino acids; ko04075: Plant hormone signal transduction	glutamine synthetase cytosolic isozyme 1-2 [Triticum dicoccoides]	Q6RUJ2_WHEAT RecName: Full=Glutamine synthetase {ECO:0000256|ARBA:ARBA00012937, ECO:0000256|RuleBase:RU004356}; EC=6.3.1.2 {ECO:0000256|ARBA:ARBA00012937, ECO:0000256|RuleBase:RU004356};	Glutamine synthetase	GO:0005737,cytoplasm; GO:0005524,ATP binding; GO:0004356,glutamate-ammonia ligase activity; GO:0006542,glutamine biosynthetic process; GO:0000166,nucleotide binding; GO:0003674,molecular_function; GO:0005488,binding; GO:0017076,purine nucleotide binding; GO:0030554,adenyl nucleotide binding; GO:0032553,ribonucleotide binding; GO:0032555,purine ribonucleotide binding; GO:0032559,adenyl ribonucleot…	PF00120.27:Glutamine synthetase, catalytic domain	--	--	--
novel.7960	12.8256	13.2063	14.1949	4.953	4.4624	4.3147	493	539	571	166	180	138	-1.56462	8.69954e-38	1.15957e-34	down	--	-- && B120_ARATH RecName: Full=G-type lectin S-receptor-like serine/threonine-protein kinase B120; EC=2.7.11.1; Flags: Precursor;	K13430 serine/threonine-protein kinase PBS1 [EC:2.7.11.1] | (RefSeq) probable serine/threonine-protein kinase PBL7 (A)	ko04626: Plant-pathogen interaction	G-type lectin S-receptor-like serine/threonine-protein kinase B120 [Triticum aestivum]	A0A453LJS0_AEGTS RecName: Full=Protein kinase domain-containing protein {ECO:0000259|PROSITE:PS50011};	--	GO:0016021,integral component of membrane; GO:0005886,plasma membrane; GO:0005524,ATP binding; GO:0005516,calmodulin binding; GO:0030246,carbohydrate binding; GO:0106310,protein serine kinase activity; GO:0004674,protein serine/threonine kinase activity; GO:0031625,ubiquitin protein ligase binding; GO:0045087,innate immune response; GO:0006468,protein phosphorylation; GO:0048544,recognition of po…	PF07714.20:Protein tyrosine and serine/threonine kinase	--	--	--
TraesCS5D02G528000	5.8761	4.9573	5.0614	14.7505	13.1866	13.2486	355	318	320	777	836	666	1.35992	1.88332e-37	2.45801e-34	up	TraesCS5D02G528000	Patatin [Source:UniProtKB/TrEMBL%3BAcc:A0A341W903] && PLP2_ORYSI RecName: Full=Patatin-like protein 2; EC=3.1.1.-;	--	--	hypothetical protein CFC21_080882 [Triticum aestivum]	A0A3B6N2J6_WHEAT RecName: Full=Patatin {ECO:0000256|RuleBase:RU361262}; EC=3.1.1.- {ECO:0000256|RuleBase:RU361262};	Ca2+-independent phospholipase A2	GO:0016298,lipase activity; GO:0006952,defense response; GO:0016042,lipid catabolic process; GO:0003674,molecular_function; GO:0003824,catalytic activity; GO:0016787,hydrolase activity; GO:0016788,hydrolase activity, acting on ester bonds; GO:0006950,response to stress; GO:0008150,biological_process; GO:0050896,response to stimulus; GO:0006629,lipid metabolic process; GO:0008152,metabolic process…	PF01734.25:Patatin-like phospholipase	--	--	--
TraesCS7A02G394700	15.145	14.6522	15.3169	4.8325	5.5315	5.3471	514	528	544	143	197	151	-1.53304	1.02632e-36	1.31216e-33	down	TraesCS7A02G394700	-- && --	--	--	uncharacterized protein LOC123152271 [Triticum aestivum]	A0A446XQ84_TRITD SubName: Full=Uncharacterized protein {ECO:0000313|EMBL:VAI78449.1};	--	--	PF14009.9:PADRE domain	--	--	--
TraesCS5A02G297200	29.6286	29.9003	30.9937	16.068	14.94	14.031	1510	1618	1653	714	799	595	-1.02031	1.38745e-36	1.72899e-33	down	TraesCS5A02G297200	-- && --	K15287 solute carrier family 35, member F1/2 | (RefSeq) solute carrier family 35 member F1-like (A)	--	hypothetical protein CFC21_066716 [Triticum aestivum]	A0A3B6KLK2_WHEAT SubName: Full=Uncharacterized protein {ECO:0000313|EnsemblPlants:TraesCS5A02G297200.2};	Predicted membrane protein	GO:0016021,integral component of membrane; GO:0022857,transmembrane transporter activity; GO:0003674,molecular_function; GO:0005215,transporter activity; GO:0005575,cellular_component; GO:0016020,membrane; GO:0031224,intrinsic component of membrane; GO:0110165,cellular anatomical entity	PF06027.15:Solute carrier family 35	--	--	--
novel.7487	5.6938	5.6133	5.605	2.2654	2.0051	2.3119	663	694	683	230	245	224	-1.37862	1.40755e-36	1.72899e-33	down	--	-- && WAV3_ARATH RecName: Full=E3 ubiquitin-protein ligase WAV3 {ECO:0000305}; EC=2.3.2.27 {ECO:0000269|PubMed:22122664}; AltName: Full=Protein WAVY GROWTH 3 {ECO:0000303|PubMed:22122664}; AltName: Full=RING-type E3 ubiquitin transferase WAV3 {ECO:0000305};	K17302 coatomer subunit beta' | (RefSeq) uncharacterized protein LOC123140106 (A)	--	unnamed protein product [Triticum turgidum subsp. durum]	A0A446TSV2_TRITD RecName: Full=VWFA domain-containing protein {ECO:0000259|PROSITE:PS50234};	--	GO:0046872,metal ion binding; GO:0061630,ubiquitin protein ligase activity; GO:0009630,gravitropism; GO:0010274,hydrotropism; GO:0016567,protein ubiquitination; GO:0048364,root development; GO:0003674,molecular_function; GO:0005488,binding; GO:0043167,ion binding; GO:0043169,cation binding; GO:0003824,catalytic activity; GO:0004842,ubiquitin-protein transferase activity; GO:0016740,transferase ac…	PF00092.31:von Willebrand factor type A domain	--	--	--
TraesCS4B02G096100	9.1771	7.5053	8.7522	2.8122	1.993	2.4485	509	442	508	136	116	113	-1.83037	2.37009e-36	2.85537e-33	down	TraesCS4B02G096100	-- && PSI1_ARATH RecName: Full=Protein PSK SIMULATOR 1 {ECO:0000303|PubMed:25062973}; Short=AtPSI1 {ECO:0000303|PubMed:25062973};	--	--	hypothetical protein CFC21_056900 [Triticum aestivum]	A0A446RW57_TRITD SubName: Full=Uncharacterized protein {ECO:0000313|EMBL:VAI03068.1};	--	GO:0005634,nucleus; GO:0045927,positive regulation of growth; GO:0006109,regulation of carbohydrate metabolic process; GO:0043434,response to peptide hormone; GO:0008150,biological_process; GO:0040007,growth; GO:0040008,regulation of growth; GO:0048518,positive regulation of biological process; GO:0050789,regulation of biological process; GO:0065007,biological regulation; GO:0005975,carbohydrate …	PF05003.15:Protein of unknown function (DUF668)	--	--	--
TraesCS5B02G375100	13.0103	11.7671	11.3432	3.5269	3.8117	4.6262	605	581	552	143	186	179	-1.61081	8.96823e-36	1.06006e-32	down	TraesCS5B02G375100	-- && WRK17_ARATH RecName: Full=Probable WRKY transcription factor 17; AltName: Full=WRKY DNA-binding protein 17;	K13425 WRKY transcription factor 22 | (RefSeq) WRKY transcription factor 22-like (A)	ko04016: MAPK signaling pathway - plant; ko04626: Plant-pathogen interaction	probable WRKY transcription factor 17 [Triticum dicoccoides]	A0A453LPM9_AEGTS RecName: Full=WRKY domain-containing protein {ECO:0000259|PROSITE:PS50811};	--	GO:0005634,nucleus; GO:0005516,calmodulin binding; GO:0003700,DNA-binding transcription factor activity; GO:0000976,transcription cis-regulatory region binding; GO:0042742,defense response to bacterium; GO:0003674,molecular_function; GO:0005488,binding; GO:0005515,protein binding; GO:0140110,transcription regulator activity; GO:0001067,transcription regulatory region nucleic acid binding; GO:0003…	PF03106.18:WRKY DNA -binding domain	WRKY	TF	WRKY
TraesCS4D02G240700	563.277	520.602	479.478	286.529	261.227	282.69	30925	30348	27548	13716	15050	12914	-0.927199	4.62325e-35	5.36357e-32	down	GS	-- && GLN12_ORYSJ RecName: Full=Glutamine synthetase cytosolic isozyme 1-2 {ECO:0000305}; EC=6.3.1.2 {ECO:0000269|PubMed:15574840}; AltName: Full=Glutamate--ammonia ligase GLN1;2 {ECO:0000305}; Short=OsGLN1;2 {ECO:0000303|PubMed:15574840}; AltName: Full=Glutamine synthetase root isozyme {ECO:0000305}; AltName: Full=OsGS1;2 {ECO:0000312|EMBL:BAD77931.1};	K01915 glutamine synthetase [EC:6.3.1.2] | (RefSeq) glutamine synthetase cytosolic isozyme 1-2-like (A)	ko00220: Arginine biosynthesis; ko00250: Alanine, aspartate and glutamate metabolism; ko00630: Glyoxylate and dicarboxylate metabolism; ko00910: Nitrogen metabolism; ko01100: Metabolic pathways; ko01230: Biosynthesis of amino acids; ko04075: Plant hormone signal transduction	glutamine synthetase cytosolic isozyme 1-2 [Aegilops tauschii subsp. strangulata]	Q6RUJ1_WHEAT RecName: Full=Glutamine synthetase {ECO:0000256|ARBA:ARBA00012937, ECO:0000256|RuleBase:RU004356}; EC=6.3.1.2 {ECO:0000256|ARBA:ARBA00012937, ECO:0000256|RuleBase:RU004356};	Glutamine synthetase	GO:0005737,cytoplasm; GO:0005524,ATP binding; GO:0004356,glutamate-ammonia ligase activity; GO:0006542,glutamine biosynthetic process; GO:0000166,nucleotide binding; GO:0003674,molecular_function; GO:0005488,binding; GO:0017076,purine nucleotide binding; GO:0030554,adenyl nucleotide binding; GO:0032553,ribonucleotide binding; GO:0032555,purine ribonucleotide binding; GO:0032559,adenyl ribonucleot…	PF00120.27:Glutamine synthetase, catalytic domain	--	--	--
TraesCS7B02G429900	33.3498	35.6898	31.801	17.7043	17.9419	17.7571	2370	2693	2365	1097	1338	1050	-0.930845	7.15904e-35	8.1544e-32	down	TraesCS7B02G429900	-- && ASD_ARATH RecName: Full=AAA-ATPase ASD, mitochondrial; EC=3.6.1.- {ECO:0000269|PubMed:21359673}; AltName: Full=AAA-ATPase 1; AltName: Full=Protein ATPASE-IN-SEED-DEVELOPMENT {ECO:0000303|PubMed:21359673};	K08900 mitochondrial chaperone BCS1 | (RefSeq) AAA-ATPase At3g50940-like (A)	--	AAA-ATPase ASD, mitochondrial-like [Triticum dicoccoides]	A0A3B6SKD1_WHEAT RecName: Full=AAA domain-containing protein {ECO:0000259|SMART:SM00382};	AAA+-type ATPase	GO:0005783,endoplasmic reticulum; GO:0016021,integral component of membrane; GO:0031966,mitochondrial membrane; GO:0005739,mitochondrion; GO:0005524,ATP binding; GO:0016887,ATP hydrolysis activity; GO:0010154,fruit development; GO:0009737,response to abscisic acid; GO:0009409,response to cold; GO:0009651,response to salt stress; GO:0009414,response to water deprivation; GO:0010431,seed maturation…	PF14363.9:Domain associated at C-terminal with AAA	--	--	--
TraesCS2B02G628300	28.3249	26.2157	25.2645	13.5393	12.114	10.2568	2373	2332	2215	989	1065	715	-1.16606	8.96219e-35	1.0026e-31	down	TraesCS2B02G628300	-- && CRK8_ARATH RecName: Full=Cysteine-rich receptor-like protein kinase 8; Short=Cysteine-rich RLK8; EC=2.7.11.-; Flags: Precursor;	K13429 chitin elicitor receptor kinase 1 | (RefSeq) chitin elicitor receptor kinase 1-like (A)	ko04626: Plant-pathogen interaction	hypothetical protein CFC21_026925 [Triticum aestivum]	A0A3B6CHL5_WHEAT SubName: Full=Uncharacterized protein {ECO:0000313|EnsemblPlants:TraesCS2B02G628300.1};	--	GO:0016021,integral component of membrane; GO:0005886,plasma membrane; GO:0005524,ATP binding; GO:0106310,protein serine kinase activity; GO:0004674,protein serine/threonine kinase activity; GO:0042742,defense response to bacterium; GO:0006468,protein phosphorylation; GO:0000166,nucleotide binding; GO:0003674,molecular_function; GO:0005488,binding; GO:0017076,purine nucleotide binding; GO:0030554…	PF00069.28:Protein kinase domain	--	--	--
novel.5278	92.0689	87.8426	73.7462	39.9165	35.6842	40.0591	3066	3106	2570	1159	1247	1110	-1.14859	1.64352e-34	1.80635e-31	down	--	-- && --	--	--	hypothetical protein ZWY2020_027056 [Hordeum vulgare]	A0A453GJG5_AEGTS SubName: Full=Uncharacterized protein {ECO:0000313|EnsemblPlants:AET3Gv21045100.9};	--	--	--	--	--	--
TraesCS6D02G263900	14.3649	14.5793	14.697	7.1781	6.3924	6.4415	863	930	924	376	403	322	-1.13947	4.08761e-33	4.41511e-30	down	TraesCS6D02G263900	-- && ASPA_ARATH RecName: Full=Aspartyl protease family protein At5g10770; EC=3.4.23.- {ECO:0000305}; Flags: Precursor;	K22683 aspartyl protease family protein [EC:3.4.23.-] | (RefSeq) protein ASPARTIC PROTEASE IN GUARD CELL 1-like (A)	--	hypothetical protein CFC21_093436 [Triticum aestivum]	A0A3B6QH38_WHEAT RecName: Full=Peptidase A1 domain-containing protein {ECO:0000259|PROSITE:PS51767};	Aspartyl protease	GO:0031225,anchored component of membrane; GO:0005886,plasma membrane; GO:0004190,aspartic-type endopeptidase activity; GO:0006508,proteolysis; GO:0003674,molecular_function; GO:0003824,catalytic activity; GO:0004175,endopeptidase activity; GO:0008233,peptidase activity; GO:0016787,hydrolase activity; GO:0070001,aspartic-type peptidase activity; GO:0140096,catalytic activity, acting on a protein;…	PF14543.9:Xylanase inhibitor N-terminal	--	--	--
TraesCS3D02G467300	18.8349	15.9038	14.6823	6.9381	5.6587	6.1329	1015	910	828	326	320	275	-1.41671	7.79232e-33	8.27399e-30	down	TraesCS3D02G467300	Xylanase inhibitor 725ACCN [Source:UniProtKB/TrEMBL%3BAcc:A7UME2] && CLP_ORYSJ RecName: Full=Chitinase CLP {ECO:0000303|PubMed:23331415}; Short=OsCLP {ECO:0000303|PubMed:23331415}; EC=3.2.1.14 {ECO:0000269|PubMed:23331415}; AltName: Full=Chitinase-like protein {ECO:0000303|PubMed:23331415}; Flags: Precursor;	K22683 aspartyl protease family protein [EC:3.4.23.-] | (RefSeq) aspartyl protease family protein 2-like (A)	--	chitinase CLP-like [Triticum aestivum]	A7UME2_WHEAT SubName: Full=Xylanase inhibitor 725ACCN {ECO:0000313|EMBL:ABU55393.1, ECO:0000313|EnsemblPlants:TraesCS3D02G467300.1.cds1};	Aspartyl protease	GO:0048046,apoplast; GO:0004190,aspartic-type endopeptidase activity; GO:0008843,endochitinase activity; GO:0006032,chitin catabolic process; GO:0050832,defense response to fungus; GO:0000272,polysaccharide catabolic process; GO:0006508,proteolysis; GO:0040008,regulation of growth; GO:0048364,root development; GO:0048367,shoot system development; GO:0003674,molecular_function; GO:0003824,catalyti…	PF14541.9:Xylanase inhibitor C-terminal	--	--	--
TraesCS3B02G514800	12.4837	9.3477	8.1354	2.3273	2.6903	2.6242	566	450	386	92	128	99	-1.98505	1.49806e-32	1.56415e-29	down	xiI	-- && CLP_ORYSJ RecName: Full=Chitinase CLP {ECO:0000303|PubMed:23331415}; Short=OsCLP {ECO:0000303|PubMed:23331415}; EC=3.2.1.14 {ECO:0000269|PubMed:23331415}; AltName: Full=Chitinase-like protein {ECO:0000303|PubMed:23331415}; Flags: Precursor;	K22683 aspartyl protease family protein [EC:3.4.23.-] | (RefSeq) aspartic proteinase nepenthesin-2-like (A)	--	chitinase CLP [Triticum aestivum]	Q8H0K8_WHEAT SubName: Full=Xylanase inhibitor {ECO:0000313|EMBL:CAD27730.1}; SubName: Full=Xylanase inhibitor TAXI-I {ECO:0000313|EMBL:BAD72880.1, ECO:0000313|EnsemblPlants:TraesCS3B02G514800.1.cds1}; Flags: Precursor;	Aspartyl protease	GO:0048046,apoplast; GO:0004190,aspartic-type endopeptidase activity; GO:0008843,endochitinase activity; GO:0006032,chitin catabolic process; GO:0050832,defense response to fungus; GO:0000272,polysaccharide catabolic process; GO:0006508,proteolysis; GO:0040008,regulation of growth; GO:0048364,root development; GO:0048367,shoot system development; GO:0003674,molecular_function; GO:0003824,catalyti…	PF14541.9:Xylanase inhibitor C-terminal	--	--	--
TraesCS3D02G467600	176.981	152.803	149.395	85.3245	80.6794	87.7217	11721	10745	10354	4927	5607	4834	-0.931863	2.50919e-32	2.55851e-29	down	Taxi-IV	-- && CLP_ORYSJ RecName: Full=Chitinase CLP {ECO:0000303|PubMed:23331415}; Short=OsCLP {ECO:0000303|PubMed:23331415}; EC=3.2.1.14 {ECO:0000269|PubMed:23331415}; AltName: Full=Chitinase-like protein {ECO:0000303|PubMed:23331415}; Flags: Precursor;	K22683 aspartyl protease family protein [EC:3.4.23.-] | (RefSeq) aspartyl protease family protein 2-like (A)	--	chitinase CLP [Triticum aestivum]	Q5TMB2_WHEAT SubName: Full=Xylanase inhibitor TAXI-IV {ECO:0000313|EMBL:BAD72882.1, ECO:0000313|EnsemblPlants:TraesCS3D02G467600.1.cds1};	Aspartyl protease	GO:0048046,apoplast; GO:0004190,aspartic-type endopeptidase activity; GO:0008843,endochitinase activity; GO:0006032,chitin catabolic process; GO:0050832,defense response to fungus; GO:0000272,polysaccharide catabolic process; GO:0006508,proteolysis; GO:0040008,regulation of growth; GO:0048364,root development; GO:0048367,shoot system development; GO:0003674,molecular_function; GO:0003824,catalyti…	PF14541.9:Xylanase inhibitor C-terminal	--	--	--
novel.7831	19.8817	20.3758	19.3799	10.2979	10.4985	10.3969	1395	1518	1423	630	773	607	-0.948457	2.53208e-32	2.55851e-29	down	--	-- && GLR25_ARATH RecName: Full=Glutamate receptor 2.5; AltName: Full=Ligand-gated ion channel 2.5; Flags: Precursor;	K05387 glutamate receptor, ionotropic, plant | (RefSeq) glutamate receptor 2.8-like (A)	--	glutamate receptor 2.8-like [Triticum aestivum]	A0A446T3A0_TRITD RecName: Full=PBPe domain-containing protein {ECO:0000259|SMART:SM00079};	Glutamate-gated kainate-type ion channel receptor subunit GluR5 and related subunits	GO:0016021,integral component of membrane; GO:0005886,plasma membrane; GO:0005262,calcium channel activity; GO:0004930,G protein-coupled receptor activity; GO:0008066,glutamate receptor activity; GO:0015276,ligand-gated ion channel activity; GO:0038023,signaling receptor activity; GO:0006816,calcium ion transport; GO:0019722,calcium-mediated signaling; GO:0071230,cellular response to amino acid s…	PF00060.29:Ligand-gated ion channel	--	--	--
TraesCS6B02G002700	46.4223	44.4809	43.8059	26.65	26.8528	25.7136	3682	3746	3636	1843	2235	1697	-0.779551	3.29282e-31	3.27437e-28	down	TraesCS6B02G002700	-- && WAK2_ARATH RecName: Full=Wall-associated receptor kinase 2; EC=2.7.11.-; Flags: Precursor;	K20718 LRR receptor-like serine/threonine-protein kinase ERECTA [EC:2.7.11.1] | (RefSeq) LRR receptor-like serine/threonine-protein kinase SIK1 (A)	ko04016: MAPK signaling pathway - plant	unnamed protein product [Triticum turgidum subsp. durum]	A0A446VWV6_TRITD SubName: Full=Uncharacterized protein {ECO:0000313|EMBL:VAI52317.1};	--	GO:0016021,integral component of membrane; GO:0005634,nucleus; GO:0005886,plasma membrane; GO:0005524,ATP binding; GO:0005509,calcium ion binding; GO:0030247,polysaccharide binding; GO:0106310,protein serine kinase activity; GO:0004674,protein serine/threonine kinase activity; GO:0007166,cell surface receptor signaling pathway; GO:0009992,cellular water homeostasis; GO:0009311,oligosaccharide met…	PF00069.28:Protein kinase domain	--	--	--
TraesCS7A02G280900	15.7186	15.6348	14.5558	7.62	6.5715	6.3835	873	922	846	369	383	295	-1.17271	1.52076e-30	1.47437e-27	down	TraesCS7A02G280900	-- && SLC1_ORYSJ RecName: Full=Probable 2-oxoglutarate-dependent dioxygenase SLC1 {ECO:0000305}; EC=1.14.11.- {ECO:0000255|PROSITE-ProRule:PRU00805}; AltName: Full=2-oxoglutarate-dependent dioxygenase 4 {ECO:0000303|PubMed:25728912}; AltName: Full=Gibberellin 20 oxidase 7 {ECO:0000303|PubMed:26706069}; Short=OsGA20ox7 {ECO:0000303|PubMed:26706069}; AltName: Full=Protein SLENDER AND CRINKLY LEAF 1…	K24028 salicylic acid 3-hydroxylase [EC:1.14.11.-] | (RefSeq) protein DMR6-LIKE OXYGENASE 1-like (A)	--	hypothetical protein CFC21_064050 [Triticum aestivum]	A0A446XFF2_TRITD RecName: Full=Fe2OG dioxygenase domain-containing protein {ECO:0000259|PROSITE:PS51471};	Iron/ascorbate family oxidoreductases	GO:0005737,cytoplasm; GO:0005634,nucleus; GO:0051213,dioxygenase activity; GO:0046872,metal ion binding; GO:0003674,molecular_function; GO:0003824,catalytic activity; GO:0016491,oxidoreductase activity; GO:0005488,binding; GO:0043167,ion binding; GO:0043169,cation binding; GO:0005575,cellular_component; GO:0005622,intracellular anatomical structure; GO:0110165,cellular anatomical entity; GO:00432…	PF03171.23:2OG-Fe(II) oxygenase superfamily	--	--	--
TraesCS5A02G179000	36.4145	42.2348	34.0845	14.0748	15.192	15.3	635	782	622	214	278	222	-1.3526	1.52975e-30	1.47437e-27	down	TraesCS5A02G179000	-- && BZP44_ARATH RecName: Full=bZIP transcription factor 44 {ECO:0000305}; Short=AtbZIP44 {ECO:0000303|PubMed:11906833};	K25786 bZIP transcription factor 1/2/11/44/53 | (RefSeq) bZIP transcription factor 44-like (A)	--	bZIP transcription factor 44-like [Triticum dicoccoides]	M7YVF8_TRIUA SubName: Full=Ocs element-binding factor 1 {ECO:0000313|EMBL:EMS51547.1, ECO:0000313|EnsemblPlants:TRIUR3_05083-P1};	--	GO:0005634,nucleus; GO:0003700,DNA-binding transcription factor activity; GO:0046982,protein heterodimerization activity; GO:0043565,sequence-specific DNA binding; GO:0000976,transcription cis-regulatory region binding; GO:0045893,positive regulation of DNA-templated transcription; GO:0009845,seed germination; GO:0003674,molecular_function; GO:0140110,transcription regulator activity; GO:0005488,…	PF00170.24:bZIP transcription factor	bZIP	TF	bZIP
TraesCS2D02G292000	3.4612	3.472	3.5619	8.6441	10.7734	10.0178	169	180	182	368	552	407	1.47631	1.90722e-30	1.81033e-27	up	TraesCS2D02G292000	-- && CET2_TOBAC RecName: Full=CEN-like protein 2;	K16223 protein FLOWERING LOCUS T | (RefSeq) protein HEADING DATE 3A-like (A)	ko04712: Circadian rhythm - plant	hypothetical protein CFC21_030034 [Triticum aestivum]	A0A3B6DE19_WHEAT SubName: Full=Uncharacterized protein {ECO:0000313|EnsemblPlants:TraesCS2D02G292000.1};	Phosphatidylethanolamine binding protein	GO:0005737,cytoplasm; GO:0005634,nucleus; GO:0009910,negative regulation of flower development; GO:0010228,vegetative to reproductive phase transition of meristem; GO:0000003,reproduction; GO:0003006,developmental process involved in reproduction; GO:0007275,multicellular organism development; GO:0008150,biological_process; GO:0009791,post-embryonic development; GO:0009908,flower development; GO:…	PF01161.23:Phosphatidylethanolamine-binding protein	--	--	--
novel.7413	9.035	8.9745	7.8468	3.9661	3.5988	3.7074	823	868	748	315	344	281	-1.21319	3.23304e-30	3.02299e-27	down	--	-- && URT1_FRAAN RecName: Full=Putative UDP-rhamnose:rhamnosyltransferase 1; Short=FaRT1 {ECO:0000303|PubMed:16443693}; EC=2.4.1.- {ECO:0000250|UniProtKB:Q940V3}; AltName: Full=Glycosyltransferase 4; Short=FaGT4 {ECO:0000312|EMBL:AAU09445.1};	K22772 flavonol-3-O-glucoside L-rhamnosyltransferase [EC:2.4.1.159] | (RefSeq) anthocyanidin-3-O-glucoside rhamnosyltransferase-like (A)	ko00944: Flavone and flavonol biosynthesis; ko01100: Metabolic pathways; ko01110: Biosynthesis of secondary metabolites	UDP-glycosyltransferase 91C1 [Aegilops tauschii subsp. strangulata]	A0A453M5A9_AEGTS RecName: Full=Glycosyltransferase {ECO:0000256|RuleBase:RU362057}; EC=2.4.1.- {ECO:0000256|RuleBase:RU362057};	UDP-glucuronosyl and UDP-glucosyl transferase	GO:0016021,integral component of membrane; GO:0008194,UDP-glycosyltransferase activity; GO:0003674,molecular_function; GO:0003824,catalytic activity; GO:0016740,transferase activity; GO:0016757,glycosyltransferase activity; GO:0005575,cellular_component; GO:0016020,membrane; GO:0031224,intrinsic component of membrane; GO:0110165,cellular anatomical entity	PF13579.9:Glycosyl transferase 4-like domain	--	--	--
TraesCS2D02G579800	8.6003	8.0906	9.2983	4.2048	3.6997	3.0358	875	874	990	373	395	257	-1.26023	1.16273e-29	1.0712e-26	down	TraesCS2D02G579800	-- && LRKS2_ARATH RecName: Full=Receptor like protein kinase S.2; Short=LecRK-S.2; EC=2.7.11.1;	K17302 coatomer subunit beta' | (RefSeq) putative receptor-like protein kinase At4g00960 (A)	--	hypothetical protein CFC21_032970 [Triticum aestivum]	A0A3B6DRF6_WHEAT SubName: Full=Uncharacterized protein {ECO:0000313|EnsemblPlants:TraesCS2D02G579800.2};	Serine/threonine protein kinase	GO:0005886,plasma membrane; GO:0005524,ATP binding; GO:0106310,protein serine kinase activity; GO:0004675,transmembrane receptor protein serine/threonine kinase activity; GO:0071395,cellular response to jasmonic acid stimulus; GO:0071446,cellular response to salicylic acid stimulus; GO:0042742,defense response to bacterium; GO:0002229,defense response to oomycetes; GO:0006468,protein phosphorylat…	PF00069.28:Protein kinase domain	--	--	--
TraesCS3B02G515100	14.3639	13.0799	12.8837	6.3268	5.9791	5.1682	815	788	765	313	356	244	-1.21903	1.22738e-29	1.11437e-26	down	TraesCS3B02G515100	-- && CLP_ORYSJ RecName: Full=Chitinase CLP {ECO:0000303|PubMed:23331415}; Short=OsCLP {ECO:0000303|PubMed:23331415}; EC=3.2.1.14 {ECO:0000269|PubMed:23331415}; AltName: Full=Chitinase-like protein {ECO:0000303|PubMed:23331415}; Flags: Precursor;	K22683 aspartyl protease family protein [EC:3.4.23.-] | (RefSeq) aspartyl protease family protein 2-like (A)	--	chitinase CLP-like [Triticum aestivum]	A0A446QDY2_TRITD RecName: Full=Peptidase A1 domain-containing protein {ECO:0000259|PROSITE:PS51767};	Aspartyl protease	GO:0048046,apoplast; GO:0004190,aspartic-type endopeptidase activity; GO:0008843,endochitinase activity; GO:0006032,chitin catabolic process; GO:0050832,defense response to fungus; GO:0000272,polysaccharide catabolic process; GO:0006508,proteolysis; GO:0040008,regulation of growth; GO:0048364,root development; GO:0048367,shoot system development; GO:0003674,molecular_function; GO:0003824,catalyti…	PF14541.9:Xylanase inhibitor C-terminal	--	--	--
TraesCS4A02G217500	5.7703	5.0258	6.0055	1.7329	1.9146	1.642	359	332	391	94	125	85	-1.67594	1.96757e-29	1.76089e-26	down	TraesCS4A02G217500	-- && PSI1_ARATH RecName: Full=Protein PSK SIMULATOR 1 {ECO:0000303|PubMed:25062973}; Short=AtPSI1 {ECO:0000303|PubMed:25062973};	--	--	hypothetical protein CFC21_052965 [Triticum aestivum]	A0A3B6HV10_WHEAT SubName: Full=Uncharacterized protein {ECO:0000313|EnsemblPlants:TraesCS4A02G217500.1};	--	GO:0005634,nucleus; GO:0045927,positive regulation of growth; GO:0006109,regulation of carbohydrate metabolic process; GO:0043434,response to peptide hormone; GO:0008150,biological_process; GO:0040007,growth; GO:0040008,regulation of growth; GO:0048518,positive regulation of biological process; GO:0050789,regulation of biological process; GO:0065007,biological regulation; GO:0005975,carbohydrate …	PF05003.15:Protein of unknown function (DUF668)	--	--	--
TraesCS7A02G125100	1.9546	1.6874	1.5564	6.6183	5.9869	6.6555	84	77	70	248	270	238	1.87547	2.24542e-29	1.98125e-26	up	TraesCS7A02G125100	-- && PPSP2_ARATH RecName: Full=Inorganic pyrophosphatase 2; Short=AtPPsPase2; Short=PPi phosphatase 2; Short=Pyrophosphate-specific phosphatase 2; EC=3.6.1.1;	K13248 pyridoxal phosphate phosphatase PHOSPHO2 [EC:3.1.3.74] | (RefSeq) inorganic pyrophosphatase 2-like (A)	ko00750: Vitamin B6 metabolism; ko01100: Metabolic pathways; ko01240: Biosynthesis of cofactors	inorganic pyrophosphatase 2-like [Triticum dicoccoides]	A0A446X3A7_TRITD SubName: Full=Uncharacterized protein {ECO:0000313|EMBL:VAI70727.1};	Predicted haloacid dehalogenase-like hydrolase	GO:0004427,inorganic diphosphate phosphatase activity; GO:0046872,metal ion binding; GO:0016791,phosphatase activity; GO:0052731,phosphocholine phosphatase activity; GO:0052732,phosphoethanolamine phosphatase activity; GO:0051262,protein tetramerization; GO:0003674,molecular_function; GO:0003824,catalytic activity; GO:0016462,pyrophosphatase activity; GO:0016787,hydrolase activity; GO:0016817,hyd…	PF06888.15:Putative Phosphatase	--	--	--
TraesCS7A02G348500	61.8047	70.022	67.2354	30.202	31.5065	31.4483	744	895	847	317	398	315	-1.1086	2.28225e-29	1.98578e-26	down	TraesCS7A02G348500	-- && --	--	--	hypothetical protein CFC21_098556 [Triticum aestivum]	A0A446XLN5_TRITD SubName: Full=Uncharacterized protein {ECO:0000313|EMBL:VAI77214.1};	--	--	--	--	--	--
TraesCS7B02G194900	22.607	24.8465	23.9686	8.9841	8.7798	11.2678	557	650	618	193	227	231	-1.31643	5.72277e-28	4.84479e-25	down	TraesCS7B02G194900	-- && --	--	--	uncharacterized protein LOC119340107 [Triticum dicoccoides]	A0A446YAI4_TRITD SubName: Full=Uncharacterized protein {ECO:0000313|EMBL:VAI85547.1};	--	--	--	--	--	--
TraesCS3A02G471900	49.0788	41.9083	44.6662	25.936	23.7239	23.7996	2689	2438	2561	1239	1364	1085	-0.899178	7.53484e-28	6.2938e-25	down	Taxi-III	-- && CLP_ORYSJ RecName: Full=Chitinase CLP {ECO:0000303|PubMed:23331415}; Short=OsCLP {ECO:0000303|PubMed:23331415}; EC=3.2.1.14 {ECO:0000269|PubMed:23331415}; AltName: Full=Chitinase-like protein {ECO:0000303|PubMed:23331415}; Flags: Precursor;	K22683 aspartyl protease family protein [EC:3.4.23.-] | (RefSeq) aspartyl protease family protein 2-like (A)	--	chitinase CLP [Triticum aestivum]	Q5TLZ0_WHEAT SubName: Full=Xylanase inhibitor {ECO:0000313|EMBL:CCX28654.1}; SubName: Full=Xylanase inhibitor TAXI-III {ECO:0000313|EMBL:BAD72883.1, ECO:0000313|EnsemblPlants:TraesCS3A02G471900.1.cds1};	Aspartyl protease	GO:0048046,apoplast; GO:0004190,aspartic-type endopeptidase activity; GO:0008843,endochitinase activity; GO:0006032,chitin catabolic process; GO:0050832,defense response to fungus; GO:0000272,polysaccharide catabolic process; GO:0006508,proteolysis; GO:0040008,regulation of growth; GO:0048364,root development; GO:0048367,shoot system development; GO:0003674,molecular_function; GO:0003824,catalyti…	PF14541.9:Xylanase inhibitor C-terminal	--	--	--
TraesCS2B02G369000	147.987	145.484	153.369	98.7355	95.4428	94.9568	6754	7050	7325	3929	4571	3606	-0.641335	1.84501e-27	1.52085e-24	down	TraesCS2B02G369000	-- && CHI4_ORYSJ RecName: Full=Chitinase 4; EC=3.2.1.14; AltName: Full=OsChia2b; AltName: Full=Pathogenesis related (PR)-3 chitinase 4; Flags: Precursor;	K01183 chitinase [EC:3.2.1.14] | (RefSeq) chitinase 4-like (A)	ko00520: Amino sugar and nucleotide sugar metabolism; ko01100: Metabolic pathways	chitinase 4-like [Triticum dicoccoides]	A0A3B6C8Z7_WHEAT RecName: Full=Chitinase {ECO:0000256|ARBA:ARBA00012729}; EC=3.2.1.14 {ECO:0000256|ARBA:ARBA00012729};	Predicted chitinase	GO:0008061,chitin binding; GO:0004568,chitinase activity; GO:0016998,cell wall macromolecule catabolic process; GO:0006032,chitin catabolic process; GO:0006952,defense response; GO:0000272,polysaccharide catabolic process; GO:0003674,molecular_function; GO:0005488,binding; GO:0097367,carbohydrate derivative binding; GO:0003824,catalytic activity; GO:0004553,hydrolase activity, hydrolyzing O-glyco…	PF00182.22:Chitinase class I	--	--	--
TraesCS6D02G380800	52.5338	51.7664	48.4578	27.9256	26.678	28.0756	1383	1447	1335	641	737	615	-0.900381	8.20343e-27	6.67429e-24	down	TraesCS6D02G380800	-- && ACD6_ARATH RecName: Full=Protein ACCELERATED CELL DEATH 6 {ECO:0000303|PubMed:10488236};	--	--	hypothetical protein CFC21_094634 [Triticum aestivum]	A0A3B6QNC1_WHEAT RecName: Full=PGG domain-containing protein {ECO:0000259|Pfam:PF13962};	FOG: Ankyrin repeat	GO:0030176,integral component of endoplasmic reticulum membrane; GO:0005887,integral component of plasma membrane; GO:0016020,membrane; GO:0008219,cell death; GO:0071446,cellular response to salicylic acid stimulus; GO:0042742,defense response to bacterium; GO:1900426,positive regulation of defense response to bacterium; GO:1902290,positive regulation of defense response to oomycetes; GO:0016567,…	PF13962.9:Domain of unknown function	--	--	--
TraesCS5B02G296500	17.9498	18.3276	18.3069	8.7345	9.2927	9.5157	832	902	888	353	452	367	-1.00014	1.12589e-26	9.04277e-24	down	TraesCS5B02G296500	-- && --	K15287 solute carrier family 35, member F1/2 | (RefSeq) solute carrier family 35 member F1-like (A)	--	solute carrier family 35 member F1-like [Triticum aestivum]	A0A3B6LQD4_WHEAT SubName: Full=Uncharacterized protein {ECO:0000313|EnsemblPlants:TraesCS5B02G296500.2};	Predicted membrane protein	GO:0016021,integral component of membrane; GO:0022857,transmembrane transporter activity; GO:0003674,molecular_function; GO:0005215,transporter activity; GO:0005575,cellular_component; GO:0016020,membrane; GO:0031224,intrinsic component of membrane; GO:0110165,cellular anatomical entity	PF06027.15:Solute carrier family 35	--	--	--
TraesCS5D02G382600	8.6687	8.253	9.7963	3.5014	3.7892	3.4199	460	465	544	162	211	151	-1.32897	1.60422e-26	1.27215e-23	down	TraesCS5D02G382600	-- && WRK17_ARATH RecName: Full=Probable WRKY transcription factor 17; AltName: Full=WRKY DNA-binding protein 17;	K13425 WRKY transcription factor 22 | (RefSeq) WRKY transcription factor 22-like (A)	ko04016: MAPK signaling pathway - plant; ko04626: Plant-pathogen interaction	probable WRKY transcription factor 17 [Triticum aestivum]	A0A453LPM9_AEGTS RecName: Full=WRKY domain-containing protein {ECO:0000259|PROSITE:PS50811};	--	GO:0005634,nucleus; GO:0005516,calmodulin binding; GO:0003700,DNA-binding transcription factor activity; GO:0000976,transcription cis-regulatory region binding; GO:0042742,defense response to bacterium; GO:0003674,molecular_function; GO:0005488,binding; GO:0005515,protein binding; GO:0140110,transcription regulator activity; GO:0001067,transcription regulatory region nucleic acid binding; GO:0003…	PF03106.18:WRKY DNA -binding domain	WRKY	TF	WRKY
TraesCS1B02G263100	12.9725	12.38	13.8784	5.9657	6.7484	6.4961	828	839	927	332	452	345	-1.04166	2.01478e-26	1.57775e-23	down	TraesCS1B02G263100	-- && GIP2_NICBE RecName: Full=Probable aspartic proteinase GIP2 {ECO:0000305}; EC=3.4.23.- {ECO:0000305}; AltName: Full=Glucanase inhibitor protein 2 {ECO:0000303|PubMed:28082413}; Short=NbGIP2 {ECO:0000303|PubMed:28082413}; Flags: Precursor;	K22683 aspartyl protease family protein [EC:3.4.23.-] | (RefSeq) protein ASPARTIC PROTEASE IN GUARD CELL 1-like (A)	--	probable aspartic proteinase GIP2 [Triticum aestivum]	A0A452Z2S1_AEGTS RecName: Full=Peptidase A1 domain-containing protein {ECO:0000259|PROSITE:PS51767};	Aspartyl protease	GO:0048046,apoplast; GO:0004190,aspartic-type endopeptidase activity; GO:0006952,defense response; GO:0006508,proteolysis; GO:0003674,molecular_function; GO:0003824,catalytic activity; GO:0004175,endopeptidase activity; GO:0008233,peptidase activity; GO:0016787,hydrolase activity; GO:0070001,aspartic-type peptidase activity; GO:0140096,catalytic activity, acting on a protein; GO:0006950,response …	PF14541.9:Xylanase inhibitor C-terminal	--	--	--
TraesCS6D02G178400	50.1997	49.4519	49.0023	31.4023	28.9888	29.494	2741	2867	2800	1495	1661	1340	-0.739902	2.36002e-26	1.82528e-23	down	TraesCS6D02G178400	-- && P2C12_ORYSJ RecName: Full=Probable protein phosphatase 2C 12; Short=OsPP2C12; EC=3.1.3.16;	K14497 protein phosphatase 2C [EC:3.1.3.16] | (RefSeq) probable protein phosphatase 2C 9 (A)	ko04016: MAPK signaling pathway - plant; ko04075: Plant hormone signal transduction	probable protein phosphatase 2C 12 [Aegilops tauschii subsp. strangulata]	A0A453NUP7_AEGTS RecName: Full=Protein-serine/threonine phosphatase {ECO:0000256|ARBA:ARBA00013081}; EC=3.1.3.16 {ECO:0000256|ARBA:ARBA00013081};	Serine/threonine protein phosphatase	GO:0046872,metal ion binding; GO:0017018,myosin phosphatase activity; GO:0004722,protein serine/threonine phosphatase activity; GO:0035970,peptidyl-threonine dephosphorylation; GO:0003674,molecular_function; GO:0005488,binding; GO:0043167,ion binding; GO:0043169,cation binding; GO:0003824,catalytic activity; GO:0004721,phosphoprotein phosphatase activity; GO:0016787,hydrolase activity; GO:0016788…	PF00481.24:Protein phosphatase 2C	--	--	--
TraesCS4D02G103300	76.5061	74.4769	77.8043	48.8645	42.0235	41.9844	3331	3443	3545	1855	1920	1521	-0.797912	2.57402e-26	1.96652e-23	down	TraesCS4D02G103300	-- && ADH3_HORVU RecName: Full=Alcohol dehydrogenase 3; EC=1.1.1.1 {ECO:0000250|UniProtKB:P06525};	K18857 alcohol dehydrogenase class-P [EC:1.1.1.1] | (RefSeq) alcohol dehydrogenase 3-like (A)	ko00010: Glycolysis / Gluconeogenesis; ko00071: Fatty acid degradation; ko00350: Tyrosine metabolism; ko00592: alpha-Linolenic acid metabolism; ko00620: Pyruvate metabolism; ko01100: Metabolic pathways; ko01110: Biosynthesis of secondary metabolites	hypothetical protein CFC21_060997 [Triticum aestivum]	A0A3B6JHG0_WHEAT SubName: Full=Uncharacterized protein {ECO:0000313|EnsemblPlants:TraesCS4D02G103300.1};	Alcohol dehydrogenase, class III	GO:0005737,cytoplasm; GO:0004022,alcohol dehydrogenase (NAD+) activity; GO:0008270,zinc ion binding; GO:0071704,organic substance metabolic process; GO:0003674,molecular_function; GO:0003824,catalytic activity; GO:0016491,oxidoreductase activity; GO:0016614,oxidoreductase activity, acting on CH-OH group of donors; GO:0016616,oxidoreductase activity, acting on the CH-OH group of donors, NAD or NAD…	PF08240.15:Alcohol dehydrogenase GroES-like domain	--	--	--
TraesCS6A02G003150	11.1025	11.8491	10.833	5.7803	5.8713	5.5831	901	1021	920	409	500	377	-0.984108	2.65561e-26	2.00441e-23	down	TraesCS6A02G003150	-- && WAK1_ARATH RecName: Full=Wall-associated receptor kinase 1; EC=2.7.11.-; Flags: Precursor;	K20718 LRR receptor-like serine/threonine-protein kinase ERECTA [EC:2.7.11.1] | (RefSeq) LRR receptor-like serine/threonine-protein kinase SIK1 (A)	ko04016: MAPK signaling pathway - plant	wall-associated receptor kinase 1-like [Triticum dicoccoides]	A0A7S9C152_TRITD SubName: Full=SnTox1 sensitivity protein {ECO:0000313|EMBL:QPF70040.1};	--	GO:0016021,integral component of membrane; GO:0009505,plant-type cell wall; GO:0000325,plant-type vacuole; GO:0005886,plasma membrane; GO:0005524,ATP binding; GO:0005509,calcium ion binding; GO:0016301,kinase activity; GO:0030247,polysaccharide binding; GO:0106310,protein serine kinase activity; GO:0004674,protein serine/threonine kinase activity; GO:0007166,cell surface receptor signaling pathwa…	PF07714.20:Protein tyrosine and serine/threonine kinase	--	--	--
TraesCS2D02G397500	7.3426	6.1401	6.492	2.6522	2.4652	2.8734	562	499	520	177	198	183	-1.33862	2.73034e-26	2.03628e-23	down	TraesCS2D02G397500	-- && DTX49_ARATH RecName: Full=Protein DETOXIFICATION 49 {ECO:0000303|PubMed:11739388}; Short=AtDTX49 {ECO:0000303|PubMed:11739388}; AltName: Full=Multidrug and toxic compound extrusion protein 49 {ECO:0000305}; Short=MATE protein 49 {ECO:0000305}; AltName: Full=Protein NOVEL ION CARRIER 1 {ECO:0000303|Ref.1}; Short=Protein NIC1 {ECO:0000303|Ref.1};	K03327 multidrug resistance protein, MATE family | (RefSeq) protein DETOXIFICATION 49-like (A)	--	protein DETOXIFICATION 49 [Aegilops tauschii subsp. strangulata]	A0A2X0TWU3_WHEAT RecName: Full=Protein DETOXIFICATION {ECO:0000256|RuleBase:RU004914}; AltName: Full=Multidrug and toxic compound extrusion protein {ECO:0000256|RuleBase:RU004914};	Uncharacterized membrane protein, predicted efflux pump	GO:0016021,integral component of membrane; GO:0016020,membrane; GO:0015297,antiporter activity; GO:0022857,transmembrane transporter activity; GO:0042910,xenobiotic transmembrane transporter activity; GO:1990961,xenobiotic detoxification by transmembrane export across the plasma membrane; GO:0003674,molecular_function; GO:0005215,transporter activity; GO:0015291,secondary active transmembrane tra…	PF01554.21:MatE	--	--	--
TraesCS1A02G422900	85.7742	76.2054	77.9072	49.0907	49.2591	45.0198	7112	6709	6760	3549	4286	3106	-0.756603	6.40233e-26	4.71867e-23	down	TraesCS1A02G422900	-- && E1313_ARATH RecName: Full=Glucan endo-1,3-beta-glucosidase 13; EC=3.2.1.39; AltName: Full=(1->3)-beta-glucan endohydrolase 13; Short=(1->3)-beta-glucanase 13; AltName: Full=Beta-1,3-endoglucanase 13; Short=Beta-1,3-glucanase 13; Flags: Precursor;	K19891 glucan endo-1,3-beta-glucosidase 1/2/3 [EC:3.2.1.39] | (RefSeq) glucan endo-1,3-beta-glucosidase 3-like (A)	ko00500: Starch and sucrose metabolism; ko01100: Metabolic pathways	glucan endo-1,3-beta-glucosidase 13-like [Triticum dicoccoides]	A0A3B5Y6Y9_WHEAT SubName: Full=Uncharacterized protein {ECO:0000313|EnsemblPlants:TraesCS1A02G422900.1};	--	GO:0031225,anchored component of membrane; GO:0046658,anchored component of plasma membrane; GO:0005576,extracellular region; GO:0005886,plasma membrane; GO:0009536,plastid; GO:0042973,glucan endo-1,3-beta-D-glucosidase activity; GO:0005975,carbohydrate metabolic process; GO:0071555,cell wall organization; GO:0006952,defense response; GO:0003674,molecular_function; GO:0003824,catalytic activity; …	PF00332.21:Glycosyl hydrolases family 17	--	--	--
TraesCS3A02G471800	11.2823	8.3179	8.407	3.2789	3.3568	3.579	663	519	517	168	207	175	-1.47038	8.25338e-26	6.01221e-23	down	TraesCS3A02G471800	-- && CLP_ORYSJ RecName: Full=Chitinase CLP {ECO:0000303|PubMed:23331415}; Short=OsCLP {ECO:0000303|PubMed:23331415}; EC=3.2.1.14 {ECO:0000269|PubMed:23331415}; AltName: Full=Chitinase-like protein {ECO:0000303|PubMed:23331415}; Flags: Precursor;	K22683 aspartyl protease family protein [EC:3.4.23.-] | (RefSeq) aspartyl protease family protein 2-like (A)	--	chitinase CLP-like [Triticum aestivum]	A0A3B6EPI2_WHEAT RecName: Full=Peptidase A1 domain-containing protein {ECO:0000259|PROSITE:PS51767};	Aspartyl protease	GO:0048046,apoplast; GO:0004190,aspartic-type endopeptidase activity; GO:0008843,endochitinase activity; GO:0006032,chitin catabolic process; GO:0050832,defense response to fungus; GO:0000272,polysaccharide catabolic process; GO:0006508,proteolysis; GO:0040008,regulation of growth; GO:0048364,root development; GO:0048367,shoot system development; GO:0003674,molecular_function; GO:0003824,catalyti…	PF14541.9:Xylanase inhibitor C-terminal	--	--	--
TraesCS6A02G187700	41.4217	44.1331	44.9725	27.6492	25.2173	23.8013	2445	2766	2778	1423	1562	1169	-0.780936	2.43451e-25	1.75305e-22	down	TraesCS6A02G187700	-- && P2C12_ORYSJ RecName: Full=Probable protein phosphatase 2C 12; Short=OsPP2C12; EC=3.1.3.16;	K14497 protein phosphatase 2C [EC:3.1.3.16] | (RefSeq) probable protein phosphatase 2C 9 (A)	ko04016: MAPK signaling pathway - plant; ko04075: Plant hormone signal transduction	probable protein phosphatase 2C 12 [Triticum aestivum]	A0A3B6NN19_WHEAT RecName: Full=Protein-serine/threonine phosphatase {ECO:0000256|ARBA:ARBA00013081}; EC=3.1.3.16 {ECO:0000256|ARBA:ARBA00013081};	Serine/threonine protein phosphatase	GO:0046872,metal ion binding; GO:0017018,myosin phosphatase activity; GO:0004722,protein serine/threonine phosphatase activity; GO:0035970,peptidyl-threonine dephosphorylation; GO:0003674,molecular_function; GO:0005488,binding; GO:0043167,ion binding; GO:0043169,cation binding; GO:0003824,catalytic activity; GO:0004721,phosphoprotein phosphatase activity; GO:0016787,hydrolase activity; GO:0016788…	PF00481.24:Protein phosphatase 2C	--	--	--
TraesCS1B02G276800	596.019	584.192	565.724	389.664	385.805	382.646	16406	17074	16296	9352	11144	8764	-0.606059	2.84713e-25	2.02687e-22	down	TraesCS1B02G276800	-- && --	--	--	unnamed protein product [Triticum turgidum subsp. durum]	A0A446K246_TRITD RecName: Full=BOWMAN_BIRK domain-containing protein {ECO:0000259|SMART:SM00269};	--	GO:0005576,extracellular region; GO:0004867,serine-type endopeptidase inhibitor activity; GO:0003674,molecular_function; GO:0004857,enzyme inhibitor activity; GO:0004866,endopeptidase inhibitor activity; GO:0030234,enzyme regulator activity; GO:0030414,peptidase inhibitor activity; GO:0061134,peptidase regulator activity; GO:0061135,endopeptidase regulator activity; GO:0098772,molecular function …	--	--	--	--
TraesCS4D02G277100	3.9698	3.6821	3.4869	0.7588	0.7451	0.9638	198	195	182	33	39	40	-2.19561	3.28437e-25	2.31187e-22	down	TraesCS4D02G277100	-- && ZIP9_ORYSJ RecName: Full=Zinc transporter 9; AltName: Full=ZRT/IRT-like protein 9; Short=OsZIP9; Flags: Precursor;	K14709 solute carrier family 39 (zinc transporter), member 1/2/3 | (RefSeq) zinc transporter 9-like (A)	--	zinc transporter 9-like [Aegilops tauschii subsp. strangulata]	A0A453IU82_AEGTS SubName: Full=Uncharacterized protein {ECO:0000313|EnsemblPlants:AET4Gv20680900.2};	Fe2+/Zn2+ regulated transporter	GO:0016021,integral component of membrane; GO:0016020,membrane; GO:0005886,plasma membrane; GO:0005385,zinc ion transmembrane transporter activity; GO:0071577,zinc ion transmembrane transport; GO:0003674,molecular_function; GO:0005215,transporter activity; GO:0008324,cation transmembrane transporter activity; GO:0015075,ion transmembrane transporter activity; GO:0015318,inorganic molecular entity…	PF02535.25:ZIP Zinc transporter	--	--	--
TraesCS5D02G528100	6.1102	6.4478	6.6565	13.8586	12.2162	13.9255	357	400	407	706	749	677	1.04295	5.14299e-25	3.57992e-22	up	TraesCS5D02G528100	Patatin [Source:UniProtKB/TrEMBL%3BAcc:W5FQY2] && PLP2_ORYSI RecName: Full=Patatin-like protein 2; EC=3.1.1.-;	--	--	patatin-like protein 2 isoform X1 [Aegilops tauschii subsp. strangulata]	A0A453MG98_AEGTS RecName: Full=Patatin {ECO:0000256|RuleBase:RU361262}; EC=3.1.1.- {ECO:0000256|RuleBase:RU361262};	Ca2+-independent phospholipase A2	GO:0016298,lipase activity; GO:0006952,defense response; GO:0016042,lipid catabolic process; GO:0003674,molecular_function; GO:0003824,catalytic activity; GO:0016787,hydrolase activity; GO:0016788,hydrolase activity, acting on ester bonds; GO:0006950,response to stress; GO:0008150,biological_process; GO:0050896,response to stimulus; GO:0006629,lipid metabolic process; GO:0008152,metabolic process…	PF01734.25:Patatin-like phospholipase	--	--	--
TraesCS1D02G227200	1476.69	1536.53	1578.02	1019.17	1053.6	965.691	12460	13766	13934	7498	9329	6780	-0.608592	6.61818e-25	4.55615e-22	down	TraesCS1D02G227200	-- && MT1_HORVU RecName: Full=Metallothionein-like protein 1; Short=MT-1;	--	--	metallothionein-like protein 1 [Aegilops tauschii subsp. strangulata]	A0A452YX99_AEGTS SubName: Full=Uncharacterized protein {ECO:0000313|EnsemblPlants:AET1Gv20559900.4};	--	GO:0046872,metal ion binding; GO:0003674,molecular_function; GO:0005488,binding; GO:0043167,ion binding; GO:0043169,cation binding	PF01439.21:Metallothionein	--	--	--
TraesCS5D02G304300	13.88	12.6143	13.9411	6.9021	6.0824	6.015	685	661	720	297	315	247	-1.10392	6.71404e-25	4.5719e-22	down	TraesCS5D02G304300	-- && --	K15287 solute carrier family 35, member F1/2 | (RefSeq) solute carrier family 35 member F1-like (A)	--	hypothetical protein CFC21_078531 [Triticum aestivum]	A0A3B6MW66_WHEAT SubName: Full=Uncharacterized protein {ECO:0000313|EnsemblPlants:TraesCS5D02G304300.2};	Predicted membrane protein	GO:0016021,integral component of membrane; GO:0022857,transmembrane transporter activity; GO:0003674,molecular_function; GO:0005215,transporter activity; GO:0005575,cellular_component; GO:0016020,membrane; GO:0031224,intrinsic component of membrane; GO:0110165,cellular anatomical entity	PF06027.15:Solute carrier family 35	--	--	--
TraesCS3D02G098600	42.2061	40.6658	40.3617	25.9399	25.001	23.1016	2648	2709	2650	1419	1646	1206	-0.748454	9.21436e-25	6.20701e-22	down	TraesCS3D02G098600	-- && LCAT1_ORYSJ RecName: Full=Lecithin-cholesterol acyltransferase-like 1; EC=2.3.1.-;	K22389 phospholipase A1 [EC:3.1.1.32] | (RefSeq) lecithin-cholesterol acyltransferase-like 4 (A)	ko00564: Glycerophospholipid metabolism; ko00592: alpha-Linolenic acid metabolism; ko01100: Metabolic pathways; ko01110: Biosynthesis of secondary metabolites	hypothetical protein CFC21_046128 [Triticum aestivum]	A0A3B6GP00_WHEAT SubName: Full=Uncharacterized protein {ECO:0000313|EnsemblPlants:TraesCS3D02G098600.1};	Lecithin:cholesterol acyltransferase (LCAT)/Acyl-ceramide synthase	GO:0008374,O-acyltransferase activity; GO:0006629,lipid metabolic process; GO:0003674,molecular_function; GO:0003824,catalytic activity; GO:0016740,transferase activity; GO:0016746,acyltransferase activity; GO:0016747,acyltransferase activity, transferring groups other than amino-acyl groups; GO:0008150,biological_process; GO:0008152,metabolic process; GO:0044238,primary metabolic process; GO:007…	PF02450.18:Lecithin:cholesterol acyltransferase	--	--	--
TraesCS4B02G263900	31.2718	29.3458	28.4587	17.3891	16.6215	13.595	2770	2760	2638	1343	1545	1002	-0.917546	1.15796e-24	7.71732e-22	down	TraesCS4B02G263900	-- && SUT12_ARATH RecName: Full=Sulfate transporter 1.2;	K17470 sulfate transporter 1, high-affinity | (RefSeq) sulfate transporter 1.2-like (A)	--	putative high-affinity sulfate transporter [Triticum turgidum subsp. durum]	M9T6Y1_TRITD SubName: Full=Putative high-affinity sulfate transporter {ECO:0000313|EMBL:AGI96996.1};	Sulfate/bicarbonate/oxalate exchanger SAT-1 and related transporters (SLC26 family)	GO:0005887,integral component of plasma membrane; GO:0005886,plasma membrane; GO:0015301,NA; GO:0008271,secondary active sulfate transmembrane transporter activity; GO:0015293,symporter activity; GO:0009970,cellular response to sulfate starvation; GO:0003674,molecular_function; GO:0005215,transporter activity; GO:0008509,anion transmembrane transporter activity; GO:0015075,ion transmembrane trans…	PF00916.23:Sulfate permease family	--	--	--
TraesCS4D02G026600	12.6662	10.0117	9.3316	4.0915	3.8975	4.4823	703	590	542	198	227	207	-1.37671	1.5036e-24	9.91538e-22	down	TraesCS4D02G026600	-- && RAF1A_WHEAT RecName: Full=Protein RAFTIN 1A; Short=TaRAFTIN1a; AltName: Full=BURP domain-containing protein 1A; Flags: Precursor;	--	--	protein RAFTIN 1B [Aegilops tauschii subsp. strangulata]	A0A452XGS2_AEGTS RecName: Full=BURP domain-containing protein {ECO:0000259|PROSITE:PS51277};	--	GO:0043668,exine; GO:0070645,Ubisch body; GO:0009555,pollen development; GO:0010152,pollen maturation; GO:0007275,multicellular organism development; GO:0008150,biological_process; GO:0032501,multicellular organismal process; GO:0032502,developmental process; GO:0048229,gametophyte development; GO:0048856,anatomical structure development; GO:0021700,developmental maturation; GO:0005575,cellular_c…	PF03181.18:BURP domain	--	--	--
TraesCS4B02G389700	22.2303	20.9367	20.3411	13.2284	12.3946	11.9753	2521	2521	2414	1308	1475	1130	-0.770341	4.19009e-24	2.73434e-21	down	TraesCS4B02G389700	-- && SIRK_ARATH RecName: Full=Senescence-induced receptor-like serine/threonine-protein kinase; AltName: Full=FLG22-induced receptor-like kinase 1; Flags: Precursor;	K13418 somatic embryogenesis receptor kinase 1 [EC:2.7.10.1 2.7.11.1] | (RefSeq) LRR receptor kinase SERK2-like (A)	--	probable LRR receptor-like serine/threonine-protein kinase At1g51810 [Triticum aestivum]	A0A3B6IYE7_WHEAT RecName: Full=Protein kinase domain-containing protein {ECO:0000259|PROSITE:PS50011};	--	GO:0016021,integral component of membrane; GO:0005524,ATP binding; GO:0004674,protein serine/threonine kinase activity; GO:0042742,defense response to bacterium; GO:0006468,protein phosphorylation; GO:0000166,nucleotide binding; GO:0003674,molecular_function; GO:0005488,binding; GO:0017076,purine nucleotide binding; GO:0030554,adenyl nucleotide binding; GO:0032553,ribonucleotide binding; GO:00325…	PF12819.10:Malectin-like domain	--	--	--
TraesCS1D02G188200	1.8982	1.5589	1.6252	0.0871	0.1302	0.0365	125	109	112	5	9	2	-4.28585	5.21223e-24	3.36629e-21	down	TraesCS1D02G188200	Protein DETOXIFICATION [Source:UniProtKB/TrEMBL%3BAcc:A0A1D5SY67] && DTX49_ARATH RecName: Full=Protein DETOXIFICATION 49 {ECO:0000303|PubMed:11739388}; Short=AtDTX49 {ECO:0000303|PubMed:11739388}; AltName: Full=Multidrug and toxic compound extrusion protein 49 {ECO:0000305}; Short=MATE protein 49 {ECO:0000305}; AltName: Full=Protein NOVEL ION CARRIER 1 {ECO:0000303|Ref.1}; Short=Protein NIC1 {ECO…	K03327 multidrug resistance protein, MATE family | (RefSeq) protein DETOXIFICATION 49-like (A)	--	protein DETOXIFICATION 49-like [Aegilops tauschii subsp. strangulata]	A0A452YNS1_AEGTS RecName: Full=Protein DETOXIFICATION {ECO:0000256|RuleBase:RU004914}; AltName: Full=Multidrug and toxic compound extrusion protein {ECO:0000256|RuleBase:RU004914};	Uncharacterized membrane protein, predicted efflux pump	GO:0016021,integral component of membrane; GO:0016020,membrane; GO:0015297,antiporter activity; GO:0022857,transmembrane transporter activity; GO:0042910,xenobiotic transmembrane transporter activity; GO:1990961,xenobiotic detoxification by transmembrane export across the plasma membrane; GO:0003674,molecular_function; GO:0005215,transporter activity; GO:0015291,secondary active transmembrane tra…	PF01554.21:MatE	--	--	--
TraesCS5B02G186400	62.2401	61.8223	56.5117	38.1698	38.1493	34.2051	7245	7641	6884	3874	4660	3313	-0.722343	6.91474e-24	4.42028e-21	down	TraesCS5B02G186400	-- && Y1518_ARATH RecName: Full=Probable LRR receptor-like serine/threonine-protein kinase At1g51860; EC=2.7.11.1; Flags: Precursor;	K13430 serine/threonine-protein kinase PBS1 [EC:2.7.11.1] | (RefSeq) probable serine/threonine-protein kinase PBL7 (A)	ko04626: Plant-pathogen interaction	probable LRR receptor-like protein kinase At1g51890 [Triticum aestivum]	A0A446U862_TRITD RecName: Full=Protein kinase domain-containing protein {ECO:0000259|PROSITE:PS50011};	--	GO:0016021,integral component of membrane; GO:0005524,ATP binding; GO:0106310,protein serine kinase activity; GO:0004674,protein serine/threonine kinase activity; GO:0006468,protein phosphorylation; GO:0000166,nucleotide binding; GO:0003674,molecular_function; GO:0005488,binding; GO:0017076,purine nucleotide binding; GO:0030554,adenyl nucleotide binding; GO:0032553,ribonucleotide binding; GO:0032…	PF12819.10:Malectin-like domain	--	--	--
TraesCS7D02G201300	287.253	288.547	275.431	191.949	182.659	185.452	8187	8732	8215	4770	5463	4398	-0.617863	7.88488e-24	4.98954e-21	down	TaBWPR-1.2	-- && PR12_HORVU RecName: Full=Pathogenesis-related protein PRB1-2; Flags: Precursor;	K13449 pathogenesis-related protein 1 | (RefSeq) pathogenesis-related protein PRB1-2-like (A)	ko04016: MAPK signaling pathway - plant; ko04075: Plant hormone signal transduction; ko04626: Plant-pathogen interaction	pathogenesis-related protein PRB1-2 [Aegilops tauschii subsp. strangulata]	M5AKY4_WHEAT SubName: Full=Pathogenesis related protein-1.2 {ECO:0000313|EMBL:BAN09077.1, ECO:0000313|EnsemblPlants:TraesCS7D02G201300.1.cds1};	Defense-related protein containing SCP domain	GO:0005576,extracellular region; GO:0006952,defense response; GO:0009607,response to biotic stimulus; GO:0006950,response to stress; GO:0008150,biological_process; GO:0050896,response to stimulus; GO:0005575,cellular_component; GO:0110165,cellular anatomical entity	PF00188.29:Cysteine-rich secretory protein family	--	--	--
TraesCS5A02G373100	6.5304	5.9454	6.0193	2.5902	2.7485	2.6325	480	464	463	166	212	161	-1.22649	1.45245e-23	9.04802e-21	down	TraesCS5A02G373100	-- && WRK17_ARATH RecName: Full=Probable WRKY transcription factor 17; AltName: Full=WRKY DNA-binding protein 17;	K13425 WRKY transcription factor 22 | (RefSeq) WRKY transcription factor 22-like (A)	ko04016: MAPK signaling pathway - plant; ko04626: Plant-pathogen interaction	probable WRKY transcription factor 17 [Triticum aestivum]	A0A3B6KP29_WHEAT RecName: Full=WRKY domain-containing protein {ECO:0000259|PROSITE:PS50811};	--	GO:0005634,nucleus; GO:0005516,calmodulin binding; GO:0003700,DNA-binding transcription factor activity; GO:0000976,transcription cis-regulatory region binding; GO:0042742,defense response to bacterium; GO:0003674,molecular_function; GO:0005488,binding; GO:0005515,protein binding; GO:0140110,transcription regulator activity; GO:0001067,transcription regulatory region nucleic acid binding; GO:0003…	PF03106.18:WRKY DNA -binding domain	WRKY	TF	WRKY
TraesCS5D02G193800	52.6353	52.9047	54.3434	36.26	34.3904	31.9097	5519	5890	5963	3315	3784	2784	-0.653901	1.45873e-23	9.04802e-21	down	TraesCS5D02G193800	-- && Y1518_ARATH RecName: Full=Probable LRR receptor-like serine/threonine-protein kinase At1g51860; EC=2.7.11.1; Flags: Precursor;	K13430 serine/threonine-protein kinase PBS1 [EC:2.7.11.1] | (RefSeq) probable serine/threonine-protein kinase PBL7 (A)	ko04626: Plant-pathogen interaction	probable LRR receptor-like serine/threonine-protein kinase At1g51810 [Triticum aestivum]	A0A3B6MR12_WHEAT RecName: Full=Protein kinase domain-containing protein {ECO:0000259|PROSITE:PS50011};	--	GO:0016021,integral component of membrane; GO:0005524,ATP binding; GO:0106310,protein serine kinase activity; GO:0004674,protein serine/threonine kinase activity; GO:0006468,protein phosphorylation; GO:0000166,nucleotide binding; GO:0003674,molecular_function; GO:0005488,binding; GO:0017076,purine nucleotide binding; GO:0030554,adenyl nucleotide binding; GO:0032553,ribonucleotide binding; GO:0032…	PF12819.10:Malectin-like domain	--	--	--
TraesCS3D02G493700	20.1243	17.1534	16.9547	9.4076	9.7498	8.162	1369	1239	1207	558	696	462	-1.00192	2.15272e-23	1.30933e-20	down	TraesCS3D02G493700	-- && UMPS1_ORYSJ RecName: Full=Uridine 5'-monophosphate synthase; Short=UMP synthase; Includes: RecName: Full=Orotate phosphoribosyltransferase; Short=OPRTase; EC=2.4.2.10; Includes: RecName: Full=Orotidine 5'-phosphate decarboxylase; EC=4.1.1.23; AltName: Full=OMPdecase;	K13421 uridine monophosphate synthetase [EC:2.4.2.10 4.1.1.23] | (RefSeq) uridine 5'-monophosphate synthase-like (A)	ko00240: Pyrimidine metabolism; ko01100: Metabolic pathways; ko01240: Biosynthesis of cofactors	uridine 5'-monophosphate synthase [Aegilops tauschii subsp. strangulata]	A0A453GP02_AEGTS RecName: Full=Uridine 5'-monophosphate synthase {ECO:0000256|ARBA:ARBA00015047}; EC=2.4.2.10 {ECO:0000256|ARBA:ARBA00011971}; EC=4.1.1.23 {ECO:0000256|ARBA:ARBA00012321};	Uridine 5'- monophosphate synthase/orotate phosphoribosyltransferase	GO:0004588,orotate phosphoribosyltransferase activity; GO:0004590,orotidine-5'-phosphate decarboxylase activity; GO:0006207,'de novo' pyrimidine nucleobase biosynthetic process; GO:0044205,'de novo' UMP biosynthetic process; GO:0019856,pyrimidine nucleobase biosynthetic process; GO:0006222,UMP biosynthetic process; GO:0003674,molecular_function; GO:0003824,catalytic activity; GO:0016740,transfera…	PF00215.27:Orotidine 5'-phosphate decarboxylase / HUMPS family	--	--	--
TraesCS5A02G025300	38.9176	35.2337	33.4949	19.6373	17.8148	20.6037	1782	1713	1605	784	856	785	-0.906378	2.44111e-23	1.47046e-20	down	TraesCS5A02G025300	-- && PCO1_ARATH RecName: Full=Plant cysteine oxidase 1 {ECO:0000303|PubMed:24599061}; Short=AtPCO1 {ECO:0000303|PubMed:29848548}; EC=1.13.11.20 {ECO:0000269|PubMed:24599061, ECO:0000269|PubMed:29848548}; AltName: Full=Hypoxia-responsive unknown protein 29 {ECO:0000303|PubMed:20097791};	K23953 plant cysteine oxidase [EC:1.13.11.-] | (RefSeq) plant cysteine oxidase 2-like (A)	--	plant cysteine oxidase 2-like [Triticum dicoccoides]	A0A446SN55_TRITD RecName: Full=Cysteine dioxygenase {ECO:0000256|ARBA:ARBA00013133}; EC=1.13.11.20 {ECO:0000256|ARBA:ARBA00013133};	Uncharacterized conserved protein	GO:0005829,cytosol; GO:0005634,nucleus; GO:0017172,cysteine dioxygenase activity; GO:0005506,iron ion binding; GO:0009061,anaerobic respiration; GO:0071456,cellular response to hypoxia; GO:0070483,detection of hypoxia; GO:0018171,peptidyl-cysteine oxidation; GO:0001666,response to hypoxia; GO:0003674,molecular_function; GO:0003824,catalytic activity; GO:0016491,oxidoreductase activity; GO:0016701…	PF07847.15:PCO_ADO	--	--	--
TraesCS7A02G345100	21.9977	21.5856	19.0104	11.3969	10.8059	10.4737	1098	1144	993	496	566	435	-0.952077	2.86423e-23	1.70891e-20	down	TraesCS7A02G345100	Peroxidase [Source:UniProtKB/TrEMBL%3BAcc:A0A1D6BNL9] && PER4_VITVI RecName: Full=Peroxidase 4 {ECO:0000250|UniProtKB:Q42578}; EC=1.11.1.7; Flags: Precursor;	K00430 peroxidase [EC:1.11.1.7] | (RefSeq) peroxidase P7-like (A)	ko00940: Phenylpropanoid biosynthesis; ko01100: Metabolic pathways; ko01110: Biosynthesis of secondary metabolites	peroxidase P7-like [Triticum dicoccoides]	A0A446XLE4_TRITD RecName: Full=Peroxidase {ECO:0000256|RuleBase:RU362060}; EC=1.11.1.7 {ECO:0000256|RuleBase:RU362060};	--	GO:0005576,extracellular region; GO:0020037,heme binding; GO:0046872,metal ion binding; GO:0004601,peroxidase activity; GO:0042744,hydrogen peroxide catabolic process; GO:0006979,response to oxidative stress; GO:0003674,molecular_function; GO:0005488,binding; GO:0046906,tetrapyrrole binding; GO:0097159,organic cyclic compound binding; GO:1901363,heterocyclic compound binding; GO:0043167,ion bindi…	PF00141.26:Peroxidase	--	--	--
TraesCS4B02G390200	116.959	109.154	112.611	71.7808	65.0067	73.5488	6066	6011	6112	3246	3538	3174	-0.701422	3.73447e-23	2.2071e-20	down	TraesCS4B02G390200	-- && SAG12_ARATH RecName: Full=Senescence-specific cysteine protease SAG12 {ECO:0000305}; EC=3.4.22.- {ECO:0000305}; AltName: Full=Cysteine proteinase SAG12 {ECO:0000305}; AltName: Full=Protein SENESCENCE-ASSOCIATED GENE 12 {ECO:0000303|Ref.6}; Flags: Precursor;	K16290 xylem cysteine proteinase [EC:3.4.22.-] | (RefSeq) cysteine protease XCP1-like (A)	--	ervatamin-B-like [Triticum aestivum]	A0A3B6IYF2_WHEAT SubName: Full=Uncharacterized protein {ECO:0000313|EnsemblPlants:TraesCS4B02G390200.1};	Cysteine proteinase Cathepsin L	GO:0005615,extracellular space; GO:0005764,lysosome; GO:0010282,senescence-associated vacuole; GO:0004197,cysteine-type endopeptidase activity; GO:0007568,aging; GO:0050832,defense response to fungus; GO:0080187,floral organ senescence; GO:0010150,leaf senescence; GO:0009626,plant-type hypersensitive response; GO:0010623,programmed cell death involved in cell development; GO:0051603,proteolysis i…	PF00112.26:Papain family cysteine protease	--	--	--
TraesCS7D02G333900	15.7322	16.0974	16.4838	9.9193	9.8917	8.3705	1990	2162	2182	1094	1313	881	-0.790009	4.5449e-23	2.66098e-20	down	TraesCS7D02G333900	-- && CAPP1_SORBI RecName: Full=Phosphoenolpyruvate carboxylase 1; Short=PEPC 1; Short=PEPCase 1; EC=4.1.1.31; AltName: Full=CP21;	K01595 phosphoenolpyruvate carboxylase [EC:4.1.1.31] | (RefSeq) phosphoenolpyruvate carboxylase 1-like (A)	ko00620: Pyruvate metabolism; ko00710: Carbon fixation by Calvin cycle; ko01100: Metabolic pathways; ko01200: Carbon metabolism	phosphoenolpyruvate carboxylase 1 [Aegilops tauschii subsp. strangulata]	A0A453S6N0_AEGTS RecName: Full=Phosphoenolpyruvate carboxylase {ECO:0000256|ARBA:ARBA00012305}; EC=4.1.1.31 {ECO:0000256|ARBA:ARBA00012305};	--	GO:0005737,cytoplasm; GO:0008964,phosphoenolpyruvate carboxylase activity; GO:0015977,carbon fixation; GO:0015979,photosynthesis; GO:0006099,tricarboxylic acid cycle; GO:0003674,molecular_function; GO:0003824,catalytic activity; GO:0004611,phosphoenolpyruvate carboxykinase activity; GO:0016829,lyase activity; GO:0016830,carbon-carbon lyase activity; GO:0016831,carboxy-lyase activity; GO:0008150,b…	PF00311.20:Phosphoenolpyruvate carboxylase	--	--	--
novel.6630	5.0963	4.2786	5.0913	2.0074	1.8519	1.7632	396	353	414	136	151	114	-1.37648	5.41019e-23	3.13826e-20	down	--	-- && PSI1_ARATH RecName: Full=Protein PSK SIMULATOR 1 {ECO:0000303|PubMed:25062973}; Short=AtPSI1 {ECO:0000303|PubMed:25062973};	--	--	protein PSK SIMULATOR 1-like [Aegilops tauschii subsp. strangulata]	A0A453HI86_AEGTS SubName: Full=Uncharacterized protein {ECO:0000313|EnsemblPlants:AET4Gv20197600.2};	--	GO:0005634,nucleus; GO:0045927,positive regulation of growth; GO:0006109,regulation of carbohydrate metabolic process; GO:0043434,response to peptide hormone; GO:0008150,biological_process; GO:0040007,growth; GO:0040008,regulation of growth; GO:0048518,positive regulation of biological process; GO:0050789,regulation of biological process; GO:0065007,biological regulation; GO:0005975,carbohydrate …	PF05003.15:Protein of unknown function (DUF668)	--	--	--
TraesCS6B02G254800	7.148	6.2886	6.2169	2.6181	2.896	1.8861	501	468	456	160	213	110	-1.4162	6.10192e-23	3.50704e-20	down	TraesCS6B02G254800	Ammonium transporter [Source:UniProtKB/TrEMBL%3BAcc:A0A1D6ASF7] && AMT12_ORYSJ RecName: Full=Ammonium transporter 1 member 2; Short=OsAMT1;2;	K03320 ammonium transporter, Amt family | (RefSeq) ammonium transporter 1 member 2-like (A)	--	ammonium transporter 1 member 2-like [Triticum aestivum]	A0A453P3Q6_AEGTS RecName: Full=Ammonium transporter {ECO:0000256|RuleBase:RU362002};	Ammonia permease	GO:0005887,integral component of plasma membrane; GO:0008519,ammonium transmembrane transporter activity; GO:0097272,ammonium homeostasis; GO:0072488,ammonium transmembrane transport; GO:0003674,molecular_function; GO:0005215,transporter activity; GO:0005216,ion channel activity; GO:0005261,cation channel activity; GO:0008324,cation transmembrane transporter activity; GO:0015075,ion transmembrane…	PF00909.24:Ammonium Transporter Family	--	--	--
TraesCS5A02G197200	71.2158	73.0275	79.7495	49.5878	45.6516	40.7492	7534	8203	8829	4574	5068	3587	-0.732949	2.05846e-22	1.17233e-19	down	TraesCS5A02G197200	-- && Y1518_ARATH RecName: Full=Probable LRR receptor-like serine/threonine-protein kinase At1g51860; EC=2.7.11.1; Flags: Precursor;	K13430 serine/threonine-protein kinase PBS1 [EC:2.7.11.1] | (RefSeq) probable serine/threonine-protein kinase PBL7 (A)	ko04626: Plant-pathogen interaction	LRR receptor-like serine/threonine-protein kinase IOS1 [Triticum aestivum]	A0A3B6KI31_WHEAT RecName: Full=Protein kinase domain-containing protein {ECO:0000259|PROSITE:PS50011};	--	GO:0016021,integral component of membrane; GO:0005524,ATP binding; GO:0106310,protein serine kinase activity; GO:0004674,protein serine/threonine kinase activity; GO:0006468,protein phosphorylation; GO:0000166,nucleotide binding; GO:0003674,molecular_function; GO:0005488,binding; GO:0017076,purine nucleotide binding; GO:0030554,adenyl nucleotide binding; GO:0032553,ribonucleotide binding; GO:0032…	PF12819.10:Malectin-like domain	--	--	--
TraesCS4A02G101100	8.8423	10.2462	9.6439	2.6548	2.2499	3.1157	191	235	218	50	51	56	-1.86449	2.24648e-22	1.26789e-19	down	TraesCS4A02G101100	-- && ZAT18_ARATH RecName: Full=Zinc finger protein ZAT18 {ECO:0000303|PubMed:28586434};	--	--	zinc finger protein ZAT12-like [Triticum dicoccoides]	A0A3B6HUF5_WHEAT RecName: Full=C2H2-type domain-containing protein {ECO:0000259|PROSITE:PS50157};	FOG: Zn-finger	GO:0005634,nucleus; GO:0003700,DNA-binding transcription factor activity; GO:0046872,metal ion binding; GO:0042631,cellular response to water deprivation; GO:1902584,positive regulation of response to water deprivation; GO:2000022,regulation of jasmonic acid mediated signaling pathway; GO:0006355,regulation of DNA-templated transcription; GO:0010200,response to chitin; GO:0009409,response to cold…	PF13912.9:C2H2-type zinc finger	C2H2	TF	C2H2
TraesCS5B02G478300	10.6169	8.8364	6.7242	2.0294	1.6862	2.3244	258	228	171	43	43	47	-2.13991	2.28574e-22	1.27853e-19	down	TraesCS5B02G478300	-- && IBBWP_MAIZE RecName: Full=Bowman-Birk type wound-induced proteinase inhibitor WIP1; Flags: Precursor;	--	--	uncharacterized protein LOC119312428 [Triticum dicoccoides]	A0A3B6LW35_WHEAT RecName: Full=BOWMAN_BIRK domain-containing protein {ECO:0000259|SMART:SM00269};	--	GO:0005576,extracellular region; GO:0004867,serine-type endopeptidase inhibitor activity; GO:0003674,molecular_function; GO:0004857,enzyme inhibitor activity; GO:0004866,endopeptidase inhibitor activity; GO:0030234,enzyme regulator activity; GO:0030414,peptidase inhibitor activity; GO:0061134,peptidase regulator activity; GO:0061135,endopeptidase regulator activity; GO:0098772,molecular function …	--	--	--	--
TraesCS5A02G218700	11.5694	11.3156	10.2299	6.4864	5.7884	5.9085	1299	1349	1202	635	682	552	-0.879905	4.10998e-22	2.27857e-19	down	TraesCS5A02G218700	Glutamate receptor [Source:UniProtKB/TrEMBL%3BAcc:A0A1D5YLR0] && GLR27_ARATH RecName: Full=Glutamate receptor 2.7; AltName: Full=Ligand-gated ion channel 2.7; Flags: Precursor;	K05387 glutamate receptor, ionotropic, plant | (RefSeq) glutamate receptor 2.8-like (A)	--	glutamate receptor 2.8-like [Triticum aestivum]	A0A3B6KIT7_WHEAT RecName: Full=Glutamate receptor {ECO:0000256|PIRNR:PIRNR037090};	Glutamate-gated kainate-type ion channel receptor subunit GluR5 and related subunits	GO:0016021,integral component of membrane; GO:0000325,plant-type vacuole; GO:0005886,plasma membrane; GO:0005262,calcium channel activity; GO:0008066,glutamate receptor activity; GO:0015276,ligand-gated ion channel activity; GO:0038023,signaling receptor activity; GO:0006816,calcium ion transport; GO:0019722,calcium-mediated signaling; GO:0071230,cellular response to amino acid stimulus; GO:00036…	PF01094.31:Receptor family ligand binding region	--	--	--
TraesCS6D02G001500	16.5164	22.6204	18.3127	6.2178	6.548	7.0459	262	381	304	86	109	93	-1.55091	2.07983e-21	1.14294e-18	down	TraesCS6D02G001500	-- && --	--	--	keratin-associated protein 5-5-like [Aegilops tauschii subsp. strangulata]	N1R450_AEGTA SubName: Full=Uncharacterized protein {ECO:0000313|EMBL:EMT19095.1, ECO:0000313|EnsemblPlants:EMT19095};	--	--	--	--	--	--
TraesCS2B02G245900	42.2483	42.6253	38.7697	24.2717	25.3375	26.9314	3831	4104	3679	1919	2411	2032	-0.705914	2.44623e-21	1.3326e-18	down	TraesCS2B02G245900	-- && GPT2_ARATH RecName: Full=Glucose-6-phosphate/phosphate translocator 2, chloroplastic {ECO:0000303|PubMed:15722468}; Short=AtGPT2 {ECO:0000303|PubMed:15722468}; Flags: Precursor;	K15283 solute carrier family 35, member E1 | (RefSeq) glucose-6-phosphate/phosphate translocator 2, chloroplastic-like (A)	--	unnamed protein product [Triticum turgidum subsp. durum]	A0A446M601_TRITD RecName: Full=TPT domain-containing protein {ECO:0000259|Pfam:PF03151};	Glucose-6-phosphate/phosphate and phosphoenolpyruvate/phosphate antiporter	GO:0009507,chloroplast; GO:0031969,chloroplast membrane; GO:0005794,Golgi apparatus; GO:0016021,integral component of membrane; GO:0000325,plant-type vacuole; GO:0015297,antiporter activity; GO:0015152,glucose-6-phosphate transmembrane transporter activity; GO:0005315,inorganic phosphate transmembrane transporter activity; GO:0015120,phosphoglycerate transmembrane transporter activity; GO:0071917…	PF03151.19:Triose-phosphate Transporter family	--	--	--
TraesCS1A02G225900	302.011	313.894	355.842	203.428	207.619	178.148	4519	4987	5572	2654	3260	2218	-0.734076	3.19123e-21	1.70872e-18	down	TraesCS1A02G225900	-- && MT1_HORVU RecName: Full=Metallothionein-like protein 1; Short=MT-1;	--	--	hypothetical protein CFC21_002342 [Triticum aestivum]	A0A3B5Y1M8_WHEAT SubName: Full=Uncharacterized protein {ECO:0000313|EnsemblPlants:TraesCS1A02G225900.1};	--	GO:0046872,metal ion binding; GO:0003674,molecular_function; GO:0005488,binding; GO:0043167,ion binding; GO:0043169,cation binding	PF01439.21:Metallothionein	--	--	--
TraesCS5B02G009500	29.7388	26.4659	25.9046	17.3466	15.6157	15.7805	3087	2917	2814	1570	1701	1363	-0.767005	3.84856e-21	2.04322e-18	down	TraesCS5B02G009500	-- && --	--	--	uncharacterized protein LOC123115425 [Triticum aestivum]	A0A446TSU3_TRITD SubName: Full=Uncharacterized protein {ECO:0000313|EMBL:VAI26433.1};	--	--	PF07676.15:WD40-like Beta Propeller Repeat	--	--	--
TraesCS4A02G202300	156.254	146.752	145.872	103.036	98.5825	92.523	10067	10039	9835	5788	6665	4960	-0.623846	4.66422e-21	2.45546e-18	down	TraesCS4A02G202300	Alcohol dehydrogenase ADH2D [Source:UniProtKB/TrEMBL%3BAcc:A9U8G1] && ADH3_HORVU RecName: Full=Alcohol dehydrogenase 3; EC=1.1.1.1 {ECO:0000250|UniProtKB:P06525};	K18857 alcohol dehydrogenase class-P [EC:1.1.1.1] | (RefSeq) alcohol dehydrogenase 3-like (A)	ko00010: Glycolysis / Gluconeogenesis; ko00071: Fatty acid degradation; ko00350: Tyrosine metabolism; ko00592: alpha-Linolenic acid metabolism; ko00620: Pyruvate metabolism; ko01100: Metabolic pathways; ko01110: Biosynthesis of secondary metabolites	alcohol dehydrogenase 3-like [Triticum aestivum]	A0A453HKL9_AEGTS SubName: Full=Uncharacterized protein {ECO:0000313|EnsemblPlants:AET4Gv20222600.20};	Alcohol dehydrogenase, class III	GO:0005737,cytoplasm; GO:0004022,alcohol dehydrogenase (NAD+) activity; GO:0008270,zinc ion binding; GO:0071704,organic substance metabolic process; GO:0003674,molecular_function; GO:0003824,catalytic activity; GO:0016491,oxidoreductase activity; GO:0016614,oxidoreductase activity, acting on CH-OH group of donors; GO:0016616,oxidoreductase activity, acting on the CH-OH group of donors, NAD or NAD…	PF00107.29:Zinc-binding dehydrogenase	--	--	--
TraesCS5D02G296400	59.7774	61.3473	66.264	36.6531	32.2649	34.4121	881	960	1022	471	499	422	-0.873584	5.92623e-21	3.09384e-18	down	TraesCS5D02G296400	-- && SAU71_ARATH RecName: Full=Auxin-responsive protein SAUR71 {ECO:0000305}; AltName: Full=Protein SMALL AUXIN UP RNA 71 {ECO:0000303|PubMed:12036261};	K14488 SAUR family protein | (RefSeq) auxin-induced protein 6B-like (A)	ko04075: Plant hormone signal transduction	auxin-induced protein 6B [Aegilops tauschii subsp. strangulata]	A0A3B6MT59_WHEAT SubName: Full=Uncharacterized protein {ECO:0000313|EnsemblPlants:TraesCS5D02G296400.1.cds1};	--	GO:0005737,cytoplasm; GO:0009734,auxin-activated signaling pathway; GO:0040008,regulation of growth; GO:0007154,cell communication; GO:0007165,signal transduction; GO:0008150,biological_process; GO:0009719,response to endogenous stimulus; GO:0009725,response to hormone; GO:0009733,response to auxin; GO:0009755,hormone-mediated signaling pathway; GO:0009987,cellular process; GO:0010033,response to…	PF02519.17:Auxin responsive protein	--	--	--
TraesCSU02G097900	41.4492	41.9547	44.2469	29.337	27.8894	26.5602	3586	3854	4006	2213	2532	1912	-0.620557	8.25822e-21	4.27564e-18	down	TraesCSU02G097900	-- && --	--	--	uncharacterized protein LOC123172864 isoform X1 [Triticum aestivum]	A0A3B6U5N6_WHEAT SubName: Full=Uncharacterized protein {ECO:0000313|EnsemblPlants:TraesCSU02G097900.1};	--	--	--	--	--	--
TraesCS3B02G595100	39.9889	37.8811	33.1163	21.2191	21.4192	20.9764	2062	2074	1787	954	1159	900	-0.817326	9.38915e-21	4.78213e-18	down	ZIP1	-- && ZIP1_ORYSJ RecName: Full=Zinc transporter 1; AltName: Full=ZRT/IRT-like protein 1; Short=OsZIP1; Flags: Precursor;	K14709 solute carrier family 39 (zinc transporter), member 1/2/3 | (RefSeq) zinc transporter 1-like (A)	--	zinc transporter 1-like [Triticum aestivum]	A9NIW8_WHEAT SubName: Full=Putative zinc transporter {ECO:0000313|EMBL:ABF55691.1, ECO:0000313|EnsemblPlants:TraesCS3B02G595100.1};	Fe2+/Zn2+ regulated transporter	GO:0016021,integral component of membrane; GO:0016020,membrane; GO:0005886,plasma membrane; GO:0005385,zinc ion transmembrane transporter activity; GO:0071577,zinc ion transmembrane transport; GO:0006829,zinc ion transport; GO:0003674,molecular_function; GO:0005215,transporter activity; GO:0008324,cation transmembrane transporter activity; GO:0015075,ion transmembrane transporter activity; GO:001…	PF02535.25:ZIP Zinc transporter	--	--	--
TraesCS7A02G473000	2.7644	2.5234	2.6416	6.6824	6.7682	6.4912	130	126	130	274	334	254	1.31814	1.0649e-20	5.33704e-18	up	TraesCS7A02G473000	-- && PPSP2_ARATH RecName: Full=Inorganic pyrophosphatase 2; Short=AtPPsPase2; Short=PPi phosphatase 2; Short=Pyrophosphate-specific phosphatase 2; EC=3.6.1.1;	K13248 pyridoxal phosphate phosphatase PHOSPHO2 [EC:3.1.3.74] | (RefSeq) inorganic pyrophosphatase 2-like (A)	ko00750: Vitamin B6 metabolism; ko01100: Metabolic pathways; ko01240: Biosynthesis of cofactors	inorganic pyrophosphatase 2-like [Triticum dicoccoides]	A0A446XUX1_TRITD SubName: Full=Uncharacterized protein {ECO:0000313|EMBL:VAI80172.1};	Predicted haloacid dehalogenase-like hydrolase	GO:0004427,inorganic diphosphate phosphatase activity; GO:0046872,metal ion binding; GO:0016791,phosphatase activity; GO:0052731,phosphocholine phosphatase activity; GO:0052732,phosphoethanolamine phosphatase activity; GO:0051262,protein tetramerization; GO:0003674,molecular_function; GO:0003824,catalytic activity; GO:0016462,pyrophosphatase activity; GO:0016787,hydrolase activity; GO:0016817,hyd…	PF06888.15:Putative Phosphatase	--	--	--
TraesCSU02G243695	31.6608	30.4698	28.4185	14.1899	11.7169	12.8374	412	421	387	161	160	139	-1.24218	1.18887e-20	5.91102e-18	down	TraesCSU02G243695	-- && CCDP_MAIZE RecName: Full=Cortical cell-delineating protein; AltName: Full=Root-specific protein ZRP3; Flags: Precursor;	--	--	hypothetical protein CFC21_063665, partial [Triticum aestivum]	A0A3B6UCU3_WHEAT RecName: Full=AAI domain-containing protein {ECO:0000259|SMART:SM00499};	--	--	PF14547.9:Hydrophobic seed protein	--	--	--
TraesCS6D02G035800	49.3771	47.7562	38.7234	26.6499	22.9767	22.942	2822	2898	2316	1328	1378	1091	-0.92017	1.36396e-20	6.72817e-18	down	TraesCS6D02G035800	-- && NRT21_ORYSJ RecName: Full=High-affinity nitrate transporter 2.1; Short=OsNRT2.1;	K02575 MFS transporter, NNP family, nitrate/nitrite transporter | (RefSeq) high-affinity nitrate transporter 2.1-like (A)	ko00910: Nitrogen metabolism	high-affinity nitrate transporter 2.1-like [Triticum aestivum]	A0A3B6QC10_WHEAT SubName: Full=Uncharacterized protein {ECO:0000313|EnsemblPlants:TraesCS6D02G035800.1.cds1};	--	GO:0016021,integral component of membrane; GO:0009705,plant-type vacuole membrane; GO:0005886,plasma membrane; GO:0015112,nitrate transmembrane transporter activity; GO:0071249,cellular response to nitrate; GO:0042128,nitrate assimilation; GO:0015706,nitrate transmembrane transport; GO:0003674,molecular_function; GO:0005215,transporter activity; GO:0008509,anion transmembrane transporter activity…	PF07690.19:Major Facilitator Superfamily	--	--	--
TraesCS5D02G085500	50.8742	47.8174	47.3858	30.009	31.0266	32.9633	4472	4463	4359	2300	2862	2411	-0.649881	3.01997e-20	1.47806e-17	down	PFP-ALPHA	-- && PFPA_RICCO RecName: Full=Pyrophosphate--fructose 6-phosphate 1-phosphotransferase subunit alpha {ECO:0000255|HAMAP-Rule:MF_03185}; Short=PFP {ECO:0000255|HAMAP-Rule:MF_03185}; AltName: Full=6-phosphofructokinase, pyrophosphate dependent {ECO:0000255|HAMAP-Rule:MF_03185}; AltName: Full=PPi-PFK {ECO:0000255|HAMAP-Rule:MF_03185}; AltName: Full=Pyrophosphate-dependent 6-phosphofructose-1-kinase…	K00895 diphosphate-dependent phosphofructokinase [EC:2.7.1.90] | (RefSeq) pyrophosphate--fructose 6-phosphate 1-phosphotransferase subunit alpha-like (A)	ko00010: Glycolysis / Gluconeogenesis; ko00030: Pentose phosphate pathway; ko00051: Fructose and mannose metabolism; ko01100: Metabolic pathways; ko01110: Biosynthesis of secondary metabolites	pyrophosphate--fructose 6-phosphate 1-phosphotransferase subunit alpha-like [Triticum aestivum]	A0A3B6MN60_WHEAT RecName: Full=Pyrophosphate--fructose 6-phosphate 1-phosphotransferase subunit alpha {ECO:0000256|HAMAP-Rule:MF_03185}; Short=PFP {ECO:0000256|HAMAP-Rule:MF_03185}; AltName: Full=6-phosphofructokinase, pyrophosphate dependent {ECO:0000256|HAMAP-Rule:MF_03185}; AltName: Full=PPi-PFK {ECO:0000256|HAMAP-Rule:MF_03185}; AltName: Full=Pyrophosphate-dependent 6-phosphofructose-1-kinase…	Pyrophosphate-dependent phosphofructo-1-kinase	GO:0005737,cytoplasm; GO:0003872,6-phosphofructokinase activity; GO:0005524,ATP binding; GO:0047334,diphosphate-fructose-6-phosphate 1-phosphotransferase activity; GO:0046872,metal ion binding; GO:0003674,molecular_function; GO:0003824,catalytic activity; GO:0008443,phosphofructokinase activity; GO:0016301,kinase activity; GO:0016740,transferase activity; GO:0016772,transferase activity, transfer…	PF00365.23:Phosphofructokinase	--	--	--
TraesCS7A02G064300	14.5045	14.0791	13.8602	7.947	7.0073	7.5263	718	740	718	343	364	310	-0.932604	3.12965e-20	1.51987e-17	down	TraesCS7A02G064300	-- && TAUE5_ARATH RecName: Full=Sulfite exporter TauE/SafE family protein 5 {ECO:0000312|EMBL:AEE84432.1};	--	--	hypothetical protein CFC21_095610 [Triticum aestivum]	A0A3B6RBW6_WHEAT SubName: Full=Uncharacterized protein {ECO:0000313|EnsemblPlants:TraesCS7A02G064300.1};	--	GO:0031464,Cul4A-RING E3 ubiquitin ligase complex; GO:0016021,integral component of membrane; GO:0016567,protein ubiquitination; GO:0006807,nitrogen compound metabolic process; GO:0008150,biological_process; GO:0008152,metabolic process; GO:0019538,protein metabolic process; GO:0032446,protein modification by small protein conjugation; GO:0036211,protein modification process; GO:0043170,macromole…	PF01925.22:Sulfite exporter TauE/SafE	--	--	--
TraesCS1D02G251700	23.7978	20.8996	20.1945	11.0342	11.8042	12.2713	1170	1091	1039	473	609	502	-0.90025	3.43658e-20	1.65609e-17	down	TraesCS1D02G251700	-- && GIP2_NICBE RecName: Full=Probable aspartic proteinase GIP2 {ECO:0000305}; EC=3.4.23.- {ECO:0000305}; AltName: Full=Glucanase inhibitor protein 2 {ECO:0000303|PubMed:28082413}; Short=NbGIP2 {ECO:0000303|PubMed:28082413}; Flags: Precursor;	K22683 aspartyl protease family protein [EC:3.4.23.-] | (RefSeq) protein ASPARTIC PROTEASE IN GUARD CELL 1-like (A)	--	probable aspartic proteinase GIP2 [Triticum aestivum]	A0A3B5ZXE5_WHEAT RecName: Full=Peptidase A1 domain-containing protein {ECO:0000259|PROSITE:PS51767};	Aspartyl protease	GO:0048046,apoplast; GO:0004190,aspartic-type endopeptidase activity; GO:0006952,defense response; GO:0006508,proteolysis; GO:0003674,molecular_function; GO:0003824,catalytic activity; GO:0004175,endopeptidase activity; GO:0008233,peptidase activity; GO:0016787,hydrolase activity; GO:0070001,aspartic-type peptidase activity; GO:0140096,catalytic activity, acting on a protein; GO:0006950,response …	PF14541.9:Xylanase inhibitor C-terminal	--	--	--
TraesCS2D02G335000	16.6639	16.2156	16.0089	9.4023	9.4462	9.1012	933	964	938	459	555	424	-0.819797	4.03134e-20	1.92787e-17	down	TraesCS2D02G335000	-- && DAO_ORYSI RecName: Full=2-oxoglutarate-dependent dioxygenase DAO; EC=1.14.11.-; AltName: Full=Protein DIOXYGENASE FOR AUXIN OXIDATION;	K23947 2-oxoglutarate-dependent dioxygenase [EC:1.14.11.-] | (RefSeq) 2-oxoglutarate-dependent dioxygenase DAO-like (A)	ko00380: Tryptophan metabolism	2-oxoglutarate-dependent dioxygenase DAO-like [Triticum aestivum]	A0A1D5UIC2_WHEAT SubName: Full=Genome assembly, chromosome: II {ECO:0000313|EMBL:SPT18748.1};	Iron/ascorbate family oxidoreductases	GO:0051213,dioxygenase activity; GO:0046872,metal ion binding; GO:0009852,auxin catabolic process; GO:0003674,molecular_function; GO:0003824,catalytic activity; GO:0016491,oxidoreductase activity; GO:0005488,binding; GO:0043167,ion binding; GO:0043169,cation binding; GO:0008150,biological_process; GO:0008152,metabolic process; GO:0009056,catabolic process; GO:0009850,auxin metabolic process; GO:0…	PF03171.23:2OG-Fe(II) oxygenase superfamily	--	--	--
TraesCS5A02G072700	37.7241	36.8142	33.3373	22.8615	22.211	23.3098	4561	4726	4218	2410	2818	2345	-0.672079	4.42212e-20	2.09873e-17	down	PFP-ALPHA	-- && PFPA_RICCO RecName: Full=Pyrophosphate--fructose 6-phosphate 1-phosphotransferase subunit alpha {ECO:0000255|HAMAP-Rule:MF_03185}; Short=PFP {ECO:0000255|HAMAP-Rule:MF_03185}; AltName: Full=6-phosphofructokinase, pyrophosphate dependent {ECO:0000255|HAMAP-Rule:MF_03185}; AltName: Full=PPi-PFK {ECO:0000255|HAMAP-Rule:MF_03185}; AltName: Full=Pyrophosphate-dependent 6-phosphofructose-1-kinase…	K00895 diphosphate-dependent phosphofructokinase [EC:2.7.1.90] | (RefSeq) pyrophosphate--fructose 6-phosphate 1-phosphotransferase subunit alpha-like (A)	ko00010: Glycolysis / Gluconeogenesis; ko00030: Pentose phosphate pathway; ko00051: Fructose and mannose metabolism; ko01100: Metabolic pathways; ko01110: Biosynthesis of secondary metabolites	pyrophosphate--fructose 6-phosphate 1-phosphotransferase subunit alpha-like [Triticum urartu]	A0A446SRD8_TRITD RecName: Full=Pyrophosphate--fructose 6-phosphate 1-phosphotransferase subunit alpha {ECO:0000256|HAMAP-Rule:MF_03185}; Short=PFP {ECO:0000256|HAMAP-Rule:MF_03185}; AltName: Full=6-phosphofructokinase, pyrophosphate dependent {ECO:0000256|HAMAP-Rule:MF_03185}; AltName: Full=PPi-PFK {ECO:0000256|HAMAP-Rule:MF_03185}; AltName: Full=Pyrophosphate-dependent 6-phosphofructose-1-kinase…	Pyrophosphate-dependent phosphofructo-1-kinase	GO:0005737,cytoplasm; GO:0003872,6-phosphofructokinase activity; GO:0005524,ATP binding; GO:0047334,diphosphate-fructose-6-phosphate 1-phosphotransferase activity; GO:0046872,metal ion binding; GO:0003674,molecular_function; GO:0003824,catalytic activity; GO:0008443,phosphofructokinase activity; GO:0016301,kinase activity; GO:0016740,transferase activity; GO:0016772,transferase activity, transfer…	PF00365.23:Phosphofructokinase	--	--	--
TraesCS4A02G250400	52.1394	46.978	44.7869	17.0546	21.4051	26.0148	831	795	747	237	358	345	-1.17312	8.25376e-20	3.88777e-17	down	TraesCS4A02G250400	-- && --	--	--	uncharacterized protein LOC119293330 [Triticum dicoccoides]	A0A446RTG5_TRITD SubName: Full=Uncharacterized protein {ECO:0000313|EMBL:VAI02173.1};	--	--	--	--	--	--
TraesCS6D02G208200	7.3474	7.6549	6.7115	3.1748	3.5359	3.5746	499	552	477	188	252	202	-1.0913	9.2313e-20	4.31577e-17	down	TraesCS6D02G208200	Ammonium transporter [Source:UniProtKB/TrEMBL%3BAcc:W5GVB4] && AMT12_ORYSJ RecName: Full=Ammonium transporter 1 member 2; Short=OsAMT1;2;	K03320 ammonium transporter, Amt family | (RefSeq) ammonium transporter 1 member 2-like (A)	--	ammonium transporter 1 member 2-like [Triticum aestivum]	A0A453P3Q6_AEGTS RecName: Full=Ammonium transporter {ECO:0000256|RuleBase:RU362002};	Ammonia permease	GO:0005887,integral component of plasma membrane; GO:0008519,ammonium transmembrane transporter activity; GO:0097272,ammonium homeostasis; GO:0072488,ammonium transmembrane transport; GO:0003674,molecular_function; GO:0005215,transporter activity; GO:0005216,ion channel activity; GO:0005261,cation channel activity; GO:0008324,cation transmembrane transporter activity; GO:0015075,ion transmembrane…	PF00909.24:Ammonium Transporter Family	--	--	--
TraesCS1B02G262000	28.5011	26.4154	26.8621	17.8563	17.5405	15.5673	2702	2659	2665	1476	1745	1228	-0.695582	1.16938e-19	5.42652e-17	down	TraesCS1B02G262000	-- && AK10B_ARATH RecName: Full=RNA demethylase ALKBH10B {ECO:0000305}; EC=1.14.11.53 {ECO:0000269|PubMed:29180595}; AltName: Full=Alkylated DNA repair protein alkB homolog 10B {ECO:0000305}; AltName: Full=Alpha-ketoglutarate-dependent dioxygenase alkB homolog 10B {ECO:0000305};	K10767 mRNA N6-methyladenine demethylase [EC:1.14.11.53] | (RefSeq) RNA demethylase ALKBH10B-like isoform X1 (A)	--	RNA demethylase ALKBH10B-like isoform X1 [Triticum aestivum]	A0A446K0X8_TRITD RecName: Full=Fe2OG dioxygenase domain-containing protein {ECO:0000259|PROSITE:PS51471};	Uncharacterized conserved protein	GO:0032451,demethylase activity; GO:0046872,metal ion binding; GO:0003729,mRNA binding; GO:1990931,mRNA N6-methyladenosine dioxygenase activity; GO:0006402,mRNA catabolic process; GO:0010228,vegetative to reproductive phase transition of meristem; GO:0003674,molecular_function; GO:0003824,catalytic activity; GO:0005488,binding; GO:0043167,ion binding; GO:0043169,cation binding; GO:0003676,nucleic…	PF03171.23:2OG-Fe(II) oxygenase superfamily	--	--	--
TraesCS3B02G368100	8.9719	8.2143	7.498	2.7607	2.8301	3.3062	287	279	251	77	95	88	-1.4893	1.25258e-19	5.76987e-17	down	TraesCS3B02G368100	-- && NIP33_ORYSJ RecName: Full=Aquaporin NIP3-3; AltName: Full=NOD26-like intrinsic protein 3-3; AltName: Full=OsNIP3;3;	K09874 aquaporin NIP | (RefSeq) aquaporin NIP3-3-like (A)	--	aquaporin NIP3-3-like [Triticum aestivum]	A0A446Q2W0_TRITD SubName: Full=Uncharacterized protein {ECO:0000313|EMBL:VAH80942.1};	Aquaporin (major intrinsic protein family)	GO:0016021,integral component of membrane; GO:0015267,channel activity; GO:0003674,molecular_function; GO:0005215,transporter activity; GO:0022803,passive transmembrane transporter activity; GO:0022857,transmembrane transporter activity; GO:0005575,cellular_component; GO:0016020,membrane; GO:0031224,intrinsic component of membrane; GO:0110165,cellular anatomical entity	PF00230.23:Major intrinsic protein	--	--	--
TraesCS2B02G159200	26.5387	28.6248	26.6146	16.7612	16.5303	16.3164	1253	1435	1315	690	819	641	-0.734807	1.55519e-19	7.08236e-17	down	TraesCS2B02G159200	-- && GDL9_ARATH RecName: Full=GDSL esterase/lipase At1g28600; EC=3.1.1.-; AltName: Full=Extracellular lipase At1g28600; Flags: Precursor;	--	--	GDSL esterase/lipase At1g28600-like [Triticum aestivum]	A0A446LZH5_TRITD SubName: Full=Uncharacterized protein {ECO:0000313|EMBL:VAH43031.1};	--	GO:0005576,extracellular region; GO:0016788,hydrolase activity, acting on ester bonds; GO:0016042,lipid catabolic process; GO:0003674,molecular_function; GO:0003824,catalytic activity; GO:0016787,hydrolase activity; GO:0006629,lipid metabolic process; GO:0008150,biological_process; GO:0008152,metabolic process; GO:0009056,catabolic process; GO:0044238,primary metabolic process; GO:0071704,organic…	PF00657.25:GDSL-like Lipase/Acylhydrolase	--	--	--
TraesCS4B02G369700	21.0591	20.864	16.8568	6.744	8.0794	5.7521	308	324	258	86	124	70	-1.52075	1.56012e-19	7.08236e-17	down	TraesCS4B02G369700	-- && CCDP_MAIZE RecName: Full=Cortical cell-delineating protein; AltName: Full=Root-specific protein ZRP3; Flags: Precursor;	--	--	cortical cell-delineating protein-like [Triticum dicoccoides]	A0A446SJI2_TRITD RecName: Full=AAI domain-containing protein {ECO:0000259|SMART:SM00499};	--	--	PF14547.9:Hydrophobic seed protein	--	--	--
TraesCS4D02G308200	50.2661	49.2778	47.675	33.5918	29.5592	26.6887	5231	5445	5192	3048	3228	2311	-0.726689	1.73207e-19	7.80641e-17	down	TraesCS4D02G308200	Potassium transporter [Source:UniProtKB/TrEMBL%3BAcc:W5EH86] && HAK1_ORYSJ RecName: Full=Potassium transporter 1; AltName: Full=OsHAK1;	K03549 KUP system potassium uptake protein | (RefSeq) potassium transporter 1-like (A)	--	potassium transporter 1 [Aegilops tauschii subsp. strangulata]	A0A453IZD6_AEGTS RecName: Full=Potassium transporter {ECO:0000256|RuleBase:RU321113};	--	GO:0016021,integral component of membrane; GO:0016020,membrane; GO:0005886,plasma membrane; GO:0015079,potassium ion transmembrane transporter activity; GO:0006813,potassium ion transport; GO:0003674,molecular_function; GO:0005215,transporter activity; GO:0008324,cation transmembrane transporter activity; GO:0015075,ion transmembrane transporter activity; GO:0015318,inorganic molecular entity tra…	PF02705.19:K+ potassium transporter	--	--	--
TraesCS5B02G443400	16.4366	16.0291	15.6229	8.4563	8.1926	6.3394	564	584	561	253	295	181	-1.07544	2.80992e-19	1.25738e-16	down	Pr-1-7	-- && PR13_HORVU RecName: Full=Pathogenesis-related protein PRB1-3; AltName: Full=HV-8; AltName: Full=PR-1B; Flags: Precursor;	K13449 pathogenesis-related protein 1 | (RefSeq) pathogenesis-related protein PRB1-3-like (A)	ko04016: MAPK signaling pathway - plant; ko04075: Plant hormone signal transduction; ko04626: Plant-pathogen interaction	unnamed protein product [Triticum turgidum subsp. durum]	A0A446UQY0_TRITD RecName: Full=SCP domain-containing protein {ECO:0000259|SMART:SM00198};	Defense-related protein containing SCP domain	GO:0005576,extracellular region; GO:0006952,defense response; GO:0009607,response to biotic stimulus; GO:0006950,response to stress; GO:0008150,biological_process; GO:0050896,response to stimulus; GO:0005575,cellular_component; GO:0110165,cellular anatomical entity	PF00188.29:Cysteine-rich secretory protein family	--	--	--
TraesCS2B02G124800	13.6241	13.4777	12.0648	7.0852	6.7591	6.0245	655	688	607	297	341	241	-0.992121	3.01091e-19	1.32834e-16	down	Prx113-F	-- && PER1_HORVU RecName: Full=Peroxidase 1; EC=1.11.1.7; Flags: Precursor;	K00430 peroxidase [EC:1.11.1.7] | (RefSeq) peroxidase (A)	ko00940: Phenylpropanoid biosynthesis; ko01100: Metabolic pathways; ko01110: Biosynthesis of secondary metabolites	peroxidase 1 [Triticum dicoccoides]	C6ETB3_WHEAT RecName: Full=Peroxidase {ECO:0000256|RuleBase:RU362060}; EC=1.11.1.7 {ECO:0000256|RuleBase:RU362060};	--	GO:0005576,extracellular region; GO:0020037,heme binding; GO:0046872,metal ion binding; GO:0004601,peroxidase activity; GO:0042744,hydrogen peroxide catabolic process; GO:0006979,response to oxidative stress; GO:0003674,molecular_function; GO:0005488,binding; GO:0046906,tetrapyrrole binding; GO:0097159,organic cyclic compound binding; GO:1901363,heterocyclic compound binding; GO:0043167,ion bindi…	PF00141.26:Peroxidase	--	--	--
TraesCS6A02G030800	17.7772	15.2925	14.9142	8.91	8.7371	7.5071	1016	928	892	444	524	357	-0.944671	3.76545e-19	1.64961e-16	down	TraesCS6A02G030800	-- && NRT21_ORYSJ RecName: Full=High-affinity nitrate transporter 2.1; Short=OsNRT2.1;	K02575 MFS transporter, NNP family, nitrate/nitrite transporter | (RefSeq) high-affinity nitrate transporter 2.1-like (A)	ko00910: Nitrogen metabolism	high-affinity nitrate transporter 2.1-like [Triticum aestivum]	A0A3B6NHT1_WHEAT SubName: Full=Uncharacterized protein {ECO:0000313|EnsemblPlants:TraesCS6A02G030800.1.cds1};	--	GO:0016021,integral component of membrane; GO:0009705,plant-type vacuole membrane; GO:0005886,plasma membrane; GO:0015112,nitrate transmembrane transporter activity; GO:0071249,cellular response to nitrate; GO:0042128,nitrate assimilation; GO:0015706,nitrate transmembrane transport; GO:0003674,molecular_function; GO:0005215,transporter activity; GO:0008509,anion transmembrane transporter activity…	PF07690.19:Major Facilitator Superfamily	--	--	--
TraesCS5B02G078300	79.8816	74.0651	67.9163	46.6402	46.5652	47.9383	7600	7482	6762	3869	4649	3795	-0.666989	3.91933e-19	1.7051e-16	down	PFP-ALPHA	-- && PFPA_RICCO RecName: Full=Pyrophosphate--fructose 6-phosphate 1-phosphotransferase subunit alpha {ECO:0000255|HAMAP-Rule:MF_03185}; Short=PFP {ECO:0000255|HAMAP-Rule:MF_03185}; AltName: Full=6-phosphofructokinase, pyrophosphate dependent {ECO:0000255|HAMAP-Rule:MF_03185}; AltName: Full=PPi-PFK {ECO:0000255|HAMAP-Rule:MF_03185}; AltName: Full=Pyrophosphate-dependent 6-phosphofructose-1-kinase…	K00895 diphosphate-dependent phosphofructokinase [EC:2.7.1.90] | (RefSeq) pyrophosphate--fructose 6-phosphate 1-phosphotransferase subunit alpha-like (A)	ko00010: Glycolysis / Gluconeogenesis; ko00030: Pentose phosphate pathway; ko00051: Fructose and mannose metabolism; ko01100: Metabolic pathways; ko01110: Biosynthesis of secondary metabolites	pyrophosphate--fructose 6-phosphate 1-phosphotransferase subunit alpha-like [Triticum dicoccoides]	A0A446TXB8_TRITD RecName: Full=Pyrophosphate--fructose 6-phosphate 1-phosphotransferase subunit alpha {ECO:0000256|HAMAP-Rule:MF_03185}; Short=PFP {ECO:0000256|HAMAP-Rule:MF_03185}; AltName: Full=6-phosphofructokinase, pyrophosphate dependent {ECO:0000256|HAMAP-Rule:MF_03185}; AltName: Full=PPi-PFK {ECO:0000256|HAMAP-Rule:MF_03185}; AltName: Full=Pyrophosphate-dependent 6-phosphofructose-1-kinase…	Pyrophosphate-dependent phosphofructo-1-kinase	GO:0005737,cytoplasm; GO:0003872,6-phosphofructokinase activity; GO:0005524,ATP binding; GO:0047334,diphosphate-fructose-6-phosphate 1-phosphotransferase activity; GO:0046872,metal ion binding; GO:0003674,molecular_function; GO:0003824,catalytic activity; GO:0008443,phosphofructokinase activity; GO:0016301,kinase activity; GO:0016740,transferase activity; GO:0016772,transferase activity, transfer…	PF00365.23:Phosphofructokinase	--	--	--
TraesCS5B02G009600	67.624	61.0597	57.6869	40.9887	36.5371	36.0663	4651	4459	4152	2458	2637	2064	-0.729071	4.19099e-19	1.81071e-16	down	TraesCS5B02G009600	-- && WAV3_ARATH RecName: Full=E3 ubiquitin-protein ligase WAV3 {ECO:0000305}; EC=2.3.2.27 {ECO:0000269|PubMed:22122664}; AltName: Full=Protein WAVY GROWTH 3 {ECO:0000303|PubMed:22122664}; AltName: Full=RING-type E3 ubiquitin transferase WAV3 {ECO:0000305};	K17302 coatomer subunit beta' | (RefSeq) uncharacterized protein LOC123140106 (A)	--	probable E3 ubiquitin-protein ligase WAVH2 [Triticum dicoccoides]	A0A446TSU9_TRITD RecName: Full=VWFA domain-containing protein {ECO:0000259|PROSITE:PS50234};	--	GO:0046872,metal ion binding; GO:0061630,ubiquitin protein ligase activity; GO:0009630,gravitropism; GO:0010274,hydrotropism; GO:0016567,protein ubiquitination; GO:0048364,root development; GO:0003674,molecular_function; GO:0005488,binding; GO:0043167,ion binding; GO:0043169,cation binding; GO:0003824,catalytic activity; GO:0004842,ubiquitin-protein transferase activity; GO:0016740,transferase ac…	PF00092.31:von Willebrand factor type A domain	--	--	--
TraesCS5D02G054300	88.9358	90.3145	76.3862	138.089	144.72	136.228	2965	3197	2665	4014	5063	3779	0.698658	4.24603e-19	1.82192e-16	up	TraesCS5D02G054300	-- && GL812_ORYSJ RecName: Full=Germin-like protein 8-12; Flags: Precursor;	--	--	germin-like protein 8-4 [Triticum urartu]	A0A453JNP7_AEGTS RecName: Full=Germin-like protein {ECO:0000256|RuleBase:RU366015};	--	GO:0048046,apoplast; GO:0030145,manganese ion binding; GO:0003674,molecular_function; GO:0005488,binding; GO:0043167,ion binding; GO:0043169,cation binding; GO:0046872,metal ion binding; GO:0046914,transition metal ion binding; GO:0005575,cellular_component; GO:0005576,extracellular region; GO:0110165,cellular anatomical entity	PF00190.25:Cupin	--	--	--
TraesCS6A02G141900	63.4052	60.9434	60.8151	26.7772	30.2674	33.4716	535	546	537	197	268	235	-1.04675	4.48191e-19	1.91006e-16	down	TraesCS6A02G141900	-- && --	--	--	uncharacterized protein LOC119319056 [Triticum dicoccoides]	A0A3B6NNK5_WHEAT SubName: Full=Uncharacterized protein {ECO:0000313|EnsemblPlants:TraesCS6A02G141900.1.cds1};	--	--	PF02072.18:Prepro-orexin	--	--	--
TraesCSU02G152600	52.7161	47.5235	38.7444	19.0556	23.9776	18.9818	771	738	593	243	368	231	-1.17546	6.60838e-19	2.79727e-16	down	TraesCSU02G152600	-- && CCDP_MAIZE RecName: Full=Cortical cell-delineating protein; AltName: Full=Root-specific protein ZRP3; Flags: Precursor;	--	--	cortical cell-delineating protein-like [Triticum aestivum]	A0A3B6U796_WHEAT RecName: Full=AAI domain-containing protein {ECO:0000259|SMART:SM00499};	--	--	PF14547.9:Hydrophobic seed protein	--	--	--
TraesCS6B02G044300	71.0211	62.4061	56.714	39.6336	35.7822	32.8674	4059	3787	3392	1975	2146	1563	-0.827362	7.42989e-19	3.1239e-16	down	TraesCS6B02G044300	High affinity nitrate transporter TaNRT2 [Source:UniProtKB/TrEMBL%3BAcc:Q9FYU4] && NRT21_ORYSJ RecName: Full=High-affinity nitrate transporter 2.1; Short=OsNRT2.1;	K02575 MFS transporter, NNP family, nitrate/nitrite transporter | (RefSeq) high-affinity nitrate transporter 2.1 (A)	ko00910: Nitrogen metabolism	high-affinity nitrate transporter 2.1 [Triticum aestivum]	Q9FYU4_WHEAT SubName: Full=High affinity nitrate transporter TaNRT2 {ECO:0000313|EMBL:AAG01172.1, ECO:0000313|EnsemblPlants:TraesCS6B02G044300.1.cds1};	--	GO:0016021,integral component of membrane; GO:0009705,plant-type vacuole membrane; GO:0005886,plasma membrane; GO:0015112,nitrate transmembrane transporter activity; GO:0071249,cellular response to nitrate; GO:0042128,nitrate assimilation; GO:0015706,nitrate transmembrane transport; GO:0003674,molecular_function; GO:0005215,transporter activity; GO:0008509,anion transmembrane transporter activity…	PF07690.19:Major Facilitator Superfamily	--	--	--
TraesCS5D02G506100	147.987	140.848	127.305	84.362	85.5287	91.8094	5583	5642	5026	2775	3386	2882	-0.683555	9.10928e-19	3.80446e-16	down	nar2.2	-- && NAR21_ORYSJ RecName: Full=High-affinity nitrate transporter-activating protein 2.1; Short=OsNAR2.1; Flags: Precursor;	K26563 high-affinity nitrate transporter | (RefSeq) high-affinity nitrate transporter-activating protein 2.1 (A)	--	high-affinity nitrate transporter-activating protein 2.1 [Aegilops tauschii subsp. strangulata]	A0A453MBL0_AEGTS SubName: Full=Uncharacterized protein {ECO:0000313|EnsemblPlants:AET5Gv21130400.2};	--	GO:0016021,integral component of membrane; GO:0005886,plasma membrane; GO:0015112,nitrate transmembrane transporter activity; GO:0042128,nitrate assimilation; GO:0015706,nitrate transmembrane transport; GO:0010167,response to nitrate; GO:0003674,molecular_function; GO:0005215,transporter activity; GO:0008509,anion transmembrane transporter activity; GO:0015075,ion transmembrane transporter activi…	PF16974.8:High-affinity nitrate transporter accessory, Ig-like domain	--	--	--
TraesCS5A02G400500	64.3884	60.591	60.4835	42.5862	40.9685	39.6283	3593	3590	3532	2072	2399	1840	-0.604158	1.30107e-18	5.3979e-16	down	TraesCS5A02G400500	Peroxidase [Source:UniProtKB/TrEMBL%3BAcc:A0A1D5YDM0] && PER50_ARATH RecName: Full=Peroxidase 50; Short=Atperox P50; EC=1.11.1.7; AltName: Full=ATP9a; AltName: Full=PRXR2; Flags: Precursor;	K00430 peroxidase [EC:1.11.1.7] | (RefSeq) peroxidase 50-like (A)	ko00940: Phenylpropanoid biosynthesis; ko01100: Metabolic pathways; ko01110: Biosynthesis of secondary metabolites	peroxidase 50-like [Triticum aestivum]	A0A3B6KMB4_WHEAT RecName: Full=Peroxidase {ECO:0000256|RuleBase:RU362060}; EC=1.11.1.7 {ECO:0000256|RuleBase:RU362060};	--	GO:0005737,cytoplasm; GO:0005576,extracellular region; GO:0020037,heme binding; GO:0046872,metal ion binding; GO:0004601,peroxidase activity; GO:0042744,hydrogen peroxide catabolic process; GO:0006979,response to oxidative stress; GO:0048511,rhythmic process; GO:0003674,molecular_function; GO:0005488,binding; GO:0046906,tetrapyrrole binding; GO:0097159,organic cyclic compound binding; GO:1901363,…	PF00141.26:Peroxidase	--	--	--
TraesCS5D02G334500	28.0399	27.8201	27.0656	18.6521	18.4631	17.8799	2469	2601	2494	1432	1706	1310	-0.606067	1.34673e-18	5.51428e-16	down	TraesCS5D02G334500	-- && NFD4_ARATH RecName: Full=Protein NUCLEAR FUSION DEFECTIVE 4 {ECO:0000303|PubMed:16698901};	K17686 P-type Cu+ transporter [EC:7.2.2.8] | (RefSeq) copper-transporting ATPase HMA5-like (A)	ko04016: MAPK signaling pathway - plant	hypothetical protein CFC21_078872 [Triticum aestivum]	A0A3B6MVI3_WHEAT RecName: Full=Nodulin-like domain-containing protein {ECO:0000259|Pfam:PF06813};	--	GO:0016021,integral component of membrane; GO:0016020,membrane; GO:0005739,mitochondrion; GO:0000741,karyogamy; GO:0010197,polar nucleus fusion; GO:0009651,response to salt stress; GO:0006996,organelle organization; GO:0006997,nucleus organization; GO:0008150,biological_process; GO:0009987,cellular process; GO:0016043,cellular component organization; GO:0048284,organelle fusion; GO:0071840,cellul…	PF06813.16:Nodulin-like	--	--	--
TraesCS7A02G228600	36.0954	42.0023	39.3666	19.325	19.1504	20.343	467	577	533	218	260	219	-1.0126	1.64446e-18	6.64647e-16	down	TraesCS7A02G228600	-- && --	--	--	uncharacterized protein LOC123150369 [Triticum aestivum]	A0A446XAR8_TRITD SubName: Full=Uncharacterized protein {ECO:0000313|EMBL:VAI73408.1};	--	--	--	--	--	--
TraesCS2D02G523800	73.0658	71.3484	81.9761	122.239	122.548	127.797	896	929	1052	1307	1577	1304	0.705761	1.93292e-18	7.76227e-16	up	TraesCS2D02G523800	-- && --	--	--	hypothetical protein CFC21_032376 [Triticum aestivum]	A0A3B6DKU5_WHEAT SubName: Full=Uncharacterized protein {ECO:0000313|EnsemblPlants:TraesCS2D02G523800.1.cds1};	--	--	--	--	--	--
TraesCS5B02G048500	31.307	33.1777	29.3378	49.8918	51.3441	51.4835	1086	1222	1065	1509	1869	1486	0.689079	2.02035e-18	8.06173e-16	up	TraesCS5B02G048500	-- && GL812_ORYSJ RecName: Full=Germin-like protein 8-12; Flags: Precursor;	--	--	germin-like protein 8-4 [Hordeum vulgare subsp. vulgare]	A0A8I6X7Z6_HORVV RecName: Full=Germin-like protein {ECO:0000256|RuleBase:RU366015};	--	GO:0048046,apoplast; GO:0030145,manganese ion binding; GO:0003674,molecular_function; GO:0005488,binding; GO:0043167,ion binding; GO:0043169,cation binding; GO:0046872,metal ion binding; GO:0046914,transition metal ion binding; GO:0005575,cellular_component; GO:0005576,extracellular region; GO:0110165,cellular anatomical entity	PF00190.25:Cupin	--	--	--
TraesCS2D02G392800	26.2774	24.8354	24.3502	15.6733	13.9038	15.668	1421	1426	1378	739	789	705	-0.753456	2.49851e-18	9.90661e-16	down	TraesCS2D02G392800	-- && FL3H2_ORYSJ RecName: Full=Flavanone 3-dioxygenase 2 {ECO:0000305}; EC=1.14.11.9 {ECO:0000269|PubMed:18413994}; AltName: Full=Flavanone 3-beta-hydroxylase 2 {ECO:0000305}; AltName: Full=Flavanone 3-hydroxylase 2 {ECO:0000303|PubMed:18413994}; Short=OsF3H-2 {ECO:0000303|PubMed:18413994};	K24028 salicylic acid 3-hydroxylase [EC:1.14.11.-] | (RefSeq) flavanone 3-dioxygenase 2 (A)	--	flavanone 3-dioxygenase 2 [Aegilops tauschii subsp. strangulata]	A0A1D5UG74_WHEAT SubName: Full=Genome assembly, chromosome: II {ECO:0000313|EMBL:SPT19329.1};	Iron/ascorbate family oxidoreductases	GO:0051213,dioxygenase activity; GO:0031418,L-ascorbic acid binding; GO:0046872,metal ion binding; GO:0045486,naringenin 3-dioxygenase activity; GO:0009813,flavonoid biosynthetic process; GO:0003674,molecular_function; GO:0003824,catalytic activity; GO:0016491,oxidoreductase activity; GO:0005488,binding; GO:0019842,vitamin binding; GO:0030246,carbohydrate binding; GO:0031406,carboxylic acid bindi…	PF03171.23:2OG-Fe(II) oxygenase superfamily	--	--	--
TraesCS3A02G022100	81.3126	84.8772	82.9186	56.8234	54.1267	51.6397	2040	2261	2177	1243	1425	1078	-0.62898	2.61355e-18	1.02976e-15	down	TraesCS3A02G022100	-- && --	--	--	hypothetical protein CFC21_033465 [Triticum aestivum]	A0A3B6ECJ9_WHEAT RecName: Full=C1_2 domain-containing protein {ECO:0000259|Pfam:PF03107};	--	--	PF03107.19:C1 domain	--	--	--
TraesCS6D02G008400	15.6638	16.6549	14.5522	7.7705	7.5819	8.0678	504	569	490	218	256	216	-1.01622	2.64104e-18	1.03408e-15	down	TraesCS6D02G008400	-- && STR18_ARATH RecName: Full=Thiosulfate sulfurtransferase 18; EC=2.8.1.1; AltName: Full=Sulfurtransferase 18; Short=AtStr18;	K22547 arsenate reductase [EC:1.20.4.1] | (RefSeq) thiosulfate sulfurtransferase 16, chloroplastic-like (A)	--	thiosulfate sulfurtransferase 16, chloroplastic-like [Triticum aestivum]	A0A453MP83_AEGTS RecName: Full=Rhodanese domain-containing protein {ECO:0000259|PROSITE:PS50206};	Rhodanese-related sulfurtransferase	GO:0005737,cytoplasm; GO:0004792,thiosulfate sulfurtransferase activity; GO:0003674,molecular_function; GO:0003824,catalytic activity; GO:0016740,transferase activity; GO:0016782,transferase activity, transferring sulphur-containing groups; GO:0016783,sulfurtransferase activity; GO:0005575,cellular_component; GO:0005622,intracellular anatomical structure; GO:0110165,cellular anatomical entity	PF00581.23:Rhodanese-like domain	--	--	--
novel.1337	56.7212	53.91	48.371	29.0281	29.2227	34.3558	2510	2533	2240	1120	1357	1265	-0.794733	3.32444e-18	1.29358e-15	down	--	-- && --	--	--	uncharacterized protein LOC109780991 [Aegilops tauschii subsp. strangulata]	A0A452YQP8_AEGTS SubName: Full=Uncharacterized protein {ECO:0000313|EnsemblPlants:AET1Gv20505600.2};	--	--	PF13428.9:Tetratricopeptide repeat	--	--	--
TraesCS1B02G446500	12.4756	11.888	11.8746	7.2665	6.5045	6.3781	764	773	761	388	418	325	-0.861111	3.95476e-18	1.52935e-15	down	TraesCS1B02G446500	-- && STY13_ARATH RecName: Full=Serine/threonine-protein kinase STY13 {ECO:0000305}; EC=2.7.11.1 {ECO:0000269|PubMed:16429265}; AltName: Full=AtSTYPK {ECO:0000303|PubMed:17291444}; AltName: Full=Serine/threonine/tyrosine-protein kinase 13 {ECO:0000303|PubMed:16429265};	K14510 serine/threonine-protein kinase CTR1 [EC:2.7.11.1] | (RefSeq) serine/threonine-protein kinase CTR1-like (A)	ko04016: MAPK signaling pathway - plant; ko04075: Plant hormone signal transduction	serine/threonine-protein kinase STY13-like [Triticum aestivum]	A0A3B5Z5X1_WHEAT RecName: Full=Protein kinase domain-containing protein {ECO:0000259|PROSITE:PS50011};	Tyrosine kinase specific for activated (GTP-bound) p21cdc42Hs	GO:0005737,cytoplasm; GO:0005524,ATP binding; GO:0004672,protein kinase activity; GO:0106310,protein serine kinase activity; GO:0004674,protein serine/threonine kinase activity; GO:0004712,protein serine/threonine/tyrosine kinase activity; GO:0004713,protein tyrosine kinase activity; GO:0006468,protein phosphorylation; GO:0045995,regulation of embryonic development; GO:0010344,seed oilbody biogen…	PF07714.20:Protein tyrosine and serine/threonine kinase	--	--	--
TraesCS5A02G314600	36.5885	36.0652	31.4108	19.8758	20.1104	20.7602	1309	1370	1176	620	755	618	-0.791103	4.83647e-18	1.85884e-15	down	TraesCS5A02G314600	-- && ERF71_ARATH RecName: Full=Ethylene-responsive transcription factor ERF071 {ECO:0000305}; Short=AtERF71 {ECO:0000303|PubMed:25344007}; AltName: Full=Protein HYPOXIA RESPONSIVE ERF 2 {ECO:0000303|PubMed:20113439};	K09286 EREBP-like factor | (RefSeq) ethylene-responsive transcription factor ERF071-like (A)	--	ethylene-responsive transcription factor ERF071-like [Triticum aestivum]	A0A3B6KM57_WHEAT SubName: Full=Ethylene response factor {ECO:0000313|EMBL:QBC40977.1};	--	GO:0005634,nucleus; GO:0003700,DNA-binding transcription factor activity; GO:1990837,sequence-specific double-stranded DNA binding; GO:0071456,cellular response to hypoxia; GO:0006952,defense response; GO:0009873,ethylene-activated signaling pathway; GO:0045893,positive regulation of DNA-templated transcription; GO:2000280,regulation of root development; GO:0034059,response to anoxia; GO:0009414,…	PF00847.23:AP2 domain	AP2/ERF-ERF	TF	AP2/ERF->AP2/ERF-ERF
TraesCS7D02G087800	43.0279	40.6793	40.6438	23.54	23.8008	25.9548	1044	1048	1032	498	606	524	-0.777167	5.4951e-18	2.09909e-15	down	TraesCS7D02G087800	-- && NO93_SOYBN RecName: Full=Early nodulin-93; Short=N-93;	--	--	early nodulin-93-like [Triticum aestivum]	A0A453QN04_AEGTS SubName: Full=Uncharacterized protein {ECO:0000313|EnsemblPlants:AET7Gv20245200.16};	--	GO:0016021,integral component of membrane; GO:0009877,nodulation; GO:0008150,biological_process; GO:0009653,anatomical structure morphogenesis; GO:0032502,developmental process; GO:0048646,anatomical structure formation involved in morphogenesis; GO:0048856,anatomical structure development; GO:0005575,cellular_component; GO:0016020,membrane; GO:0031224,intrinsic component of membrane; GO:0110165,…	PF03386.17:Early nodulin 93 ENOD93 protein	--	--	--
TraesCS3A02G092800	1.9534	2.0793	2.1777	0.7585	0.5914	0.7703	192	217	224	65	61	63	-1.57254	7.49053e-18	2.844e-15	down	TraesCS3A02G092800	-- && RFS_ORYSJ RecName: Full=Galactinol--sucrose galactosyltransferase; EC=2.4.1.82; AltName: Full=Raffinose synthase;	K06617 raffinose synthase [EC:2.4.1.82] | (RefSeq) galactinol--sucrose galactosyltransferase-like (A)	ko00052: Galactose metabolism; ko01100: Metabolic pathways	galactinol--sucrose galactosyltransferase-like [Triticum aestivum]	A0A3B6EDA4_WHEAT RecName: Full=Galactinol--sucrose galactosyltransferase {ECO:0000256|ARBA:ARBA00012708}; EC=2.4.1.82 {ECO:0000256|ARBA:ARBA00012708};	--	GO:0047274,galactinol-sucrose galactosyltransferase activity; GO:0005975,carbohydrate metabolic process; GO:0003674,molecular_function; GO:0003824,catalytic activity; GO:0008378,galactosyltransferase activity; GO:0016740,transferase activity; GO:0016757,glycosyltransferase activity; GO:0016758,hexosyltransferase activity; GO:0008150,biological_process; GO:0008152,metabolic process; GO:0044238,pri…	PF05691.15:Raffinose synthase or seed imbibition protein Sip1	--	--	--
TraesCSU02G067700	51.0969	50.4561	47.5281	34.3206	30.1668	30.9059	2744	2877	2671	1607	1700	1381	-0.658677	7.5657e-18	2.85523e-15	down	TraesCSU02G067700	-- && ACCO_MUSAC RecName: Full=1-aminocyclopropane-1-carboxylate oxidase; Short=ACC oxidase; EC=1.14.17.4; AltName: Full=Ethylene-forming enzyme; Short=EFE;	K05933 aminocyclopropanecarboxylate oxidase [EC:1.14.17.4] | (RefSeq) 1-aminocyclopropane-1-carboxylate oxidase-like (A)	ko00270: Cysteine and methionine metabolism; ko01100: Metabolic pathways; ko01110: Biosynthesis of secondary metabolites	1-aminocyclopropane-1-carboxylate oxidase-like [Triticum dicoccoides]	A0A3B6U501_WHEAT RecName: Full=Fe2OG dioxygenase domain-containing protein {ECO:0000259|PROSITE:PS51471};	Iron/ascorbate family oxidoreductases	GO:0009815,1-aminocyclopropane-1-carboxylate oxidase activity; GO:0031418,L-ascorbic acid binding; GO:0046872,metal ion binding; GO:0009693,ethylene biosynthetic process; GO:0009835,fruit ripening; GO:0003674,molecular_function; GO:0003824,catalytic activity; GO:0004497,monooxygenase activity; GO:0016491,oxidoreductase activity; GO:0016705,oxidoreductase activity, acting on paired donors, with in…	PF03171.23:2OG-Fe(II) oxygenase superfamily	--	--	--
TraesCS4B02G390100	31.1338	29.0915	34.9172	19.3046	19.87	19.0763	1526	1514	1791	825	1022	778	-0.720064	1.01271e-17	3.77637e-15	down	TraesCS4B02G390100	-- && SAG12_ARATH RecName: Full=Senescence-specific cysteine protease SAG12 {ECO:0000305}; EC=3.4.22.- {ECO:0000305}; AltName: Full=Cysteine proteinase SAG12 {ECO:0000305}; AltName: Full=Protein SENESCENCE-ASSOCIATED GENE 12 {ECO:0000303|Ref.6}; Flags: Precursor;	K16290 xylem cysteine proteinase [EC:3.4.22.-] | (RefSeq) cysteine protease XCP1-like (A)	--	ervatamin-B-like [Triticum aestivum]	A0A3B6IY97_WHEAT SubName: Full=Uncharacterized protein {ECO:0000313|EnsemblPlants:TraesCS4B02G390100.1};	Cysteine proteinase Cathepsin L	GO:0005615,extracellular space; GO:0005764,lysosome; GO:0010282,senescence-associated vacuole; GO:0004197,cysteine-type endopeptidase activity; GO:0007568,aging; GO:0050832,defense response to fungus; GO:0080187,floral organ senescence; GO:0010150,leaf senescence; GO:0009626,plant-type hypersensitive response; GO:0010623,programmed cell death involved in cell development; GO:0051603,proteolysis i…	PF00112.26:Papain family cysteine protease	--	--	--
TraesCS3B02G392000	14.1862	15.42	15.6964	8.3186	8.0553	7.9157	532	614	616	272	317	247	-0.912676	1.02562e-17	3.80191e-15	down	TraesCS3B02G392000	-- && TPIS_COPJA RecName: Full=Triosephosphate isomerase, cytosolic; Short=TIM; Short=Triose-phosphate isomerase; EC=5.3.1.1;	K01803 triosephosphate isomerase (TIM) [EC:5.3.1.1] | (RefSeq) triosephosphate isomerase, cytosolic-like isoform X1 (A)	ko00010: Glycolysis / Gluconeogenesis; ko00051: Fructose and mannose metabolism; ko00562: Inositol phosphate metabolism; ko00710: Carbon fixation by Calvin cycle; ko01100: Metabolic pathways; ko01110: Biosynthesis of secondary metabolites; ko01200: Carbon metabolism; ko01230: Biosynthesis of amino acids	triosephosphate isomerase, cytosolic-like isoform X1 [Triticum dicoccoides]	A0A446Q4Y4_TRITD SubName: Full=Uncharacterized protein {ECO:0000313|EMBL:VAH81662.1};	Triosephosphate isomerase	GO:0005737,cytoplasm; GO:0004807,triose-phosphate isomerase activity; GO:0006094,gluconeogenesis; GO:0006096,glycolytic process; GO:0003674,molecular_function; GO:0003824,catalytic activity; GO:0016853,isomerase activity; GO:0016860,intramolecular oxidoreductase activity; GO:0016861,intramolecular oxidoreductase activity, interconverting aldoses and ketoses; GO:0005975,carbohydrate metabolic proc…	PF00121.21:Triosephosphate isomerase	--	--	--
TraesCS6A02G210000	166.52	151.747	139.843	91.183	89.2748	101.313	4721	4568	4149	2254	2656	2390	-0.715827	1.56444e-17	5.76513e-15	down	TraesCS6A02G210000	-- && NAR22_ORYSJ RecName: Full=Probable high-affinity nitrate transporter-activating protein 2.2; Short=OsNAR2.2; Flags: Precursor;	K26563 high-affinity nitrate transporter | (RefSeq) probable high-affinity nitrate transporter-activating protein 2.2 (A)	--	unnamed protein product [Triticum turgidum subsp. durum]	A0A446VFA8_TRITD SubName: Full=Uncharacterized protein {ECO:0000313|EMBL:VAI46560.1};	--	GO:0016021,integral component of membrane; GO:0005886,plasma membrane; GO:0015112,nitrate transmembrane transporter activity; GO:0042128,nitrate assimilation; GO:0010167,response to nitrate; GO:0003674,molecular_function; GO:0005215,transporter activity; GO:0008509,anion transmembrane transporter activity; GO:0015075,ion transmembrane transporter activity; GO:0015103,inorganic anion transmembrane…	PF16974.8:High-affinity nitrate transporter accessory, Ig-like domain	--	--	--
TraesCS2D02G349200	1.0641	0.8376	0.7133	2.7505	2.6788	3.4929	67	56	47	151	177	183	1.75595	1.7905e-17	6.52147e-15	up	TraesCS2D02G349200	-- && --	--	--	uncharacterized protein LOC109772005 [Aegilops tauschii subsp. strangulata]	A0A1D5UKR0_WHEAT SubName: Full=Genome assembly, chromosome: II {ECO:0000313|EMBL:SPT18892.1};	--	--	PF04862.15:Protein of unknown function (DUF642)	--	--	--
TraesCS3D02G266400	4.9987	4.9663	5.3875	3.3222	3.108	2.6001	1384	1460	1561	802	903	599	-0.777967	1.93109e-17	6.99287e-15	down	TraesCS3D02G266400	-- && GLT1_ORYSJ RecName: Full=Glutamate synthase 1 [NADH], chloroplastic; EC=1.4.1.14; AltName: Full=NADH-dependent glutamate synthase 1; Short=NADH-GOGAT 1; Flags: Precursor;	K00264 glutamate synthase (NADH) [EC:1.4.1.14] | (RefSeq) glutamate synthase 1 [NADH], chloroplastic isoform X1 (A)	ko00250: Alanine, aspartate and glutamate metabolism; ko00910: Nitrogen metabolism; ko01100: Metabolic pathways; ko01110: Biosynthesis of secondary metabolites; ko01230: Biosynthesis of amino acids	glutamate synthase 1 [NADH]	A0A453FCY0_AEGTS RecName: Full=Glutamate synthase (NADH) {ECO:0000256|ARBA:ARBA00024383}; EC=1.4.1.14 {ECO:0000256|ARBA:ARBA00024383};	Glutamate synthase	GO:0009507,chloroplast; GO:0009536,plastid; GO:0051538,3 iron, 4 sulfur cluster binding; GO:0050660,flavin adenine dinucleotide binding; GO:0010181,FMN binding; GO:0016040,glutamate synthase (NADH) activity; GO:0015930,glutamate synthase activity; GO:0005506,iron ion binding; GO:0016491,oxidoreductase activity; GO:0019676,ammonia assimilation cycle; GO:0048589,developmental growth; GO:0006537,glu…	PF00310.24:Glutamine amidotransferases class-II	--	--	--
TraesCS5D02G031700	52.324	47.782	44.4797	30.6088	28.9101	30.083	2337	2266	2079	1192	1355	1118	-0.70507	2.0995e-17	7.55906e-15	down	TraesCS5D02G031700	-- && PCO2_ARATH RecName: Full=Plant cysteine oxidase 2 {ECO:0000303|PubMed:24599061}; Short=AtPCO2 {ECO:0000303|PubMed:33207269}; EC=1.13.11.20 {ECO:0000269|PubMed:24599061, ECO:0000269|PubMed:29848548, ECO:0000269|PubMed:33207269}; AltName: Full=Hypoxia-responsive unknown protein 43 {ECO:0000303|PubMed:20097791};	K23953 plant cysteine oxidase [EC:1.13.11.-] | (RefSeq) plant cysteine oxidase 2-like (A)	--	plant cysteine oxidase 2-like [Triticum aestivum]	A0A3B6MJZ6_WHEAT RecName: Full=Cysteine dioxygenase {ECO:0000256|ARBA:ARBA00013133}; EC=1.13.11.20 {ECO:0000256|ARBA:ARBA00013133};	Uncharacterized conserved protein	GO:0005829,cytosol; GO:0005634,nucleus; GO:0017172,cysteine dioxygenase activity; GO:0005506,iron ion binding; GO:0071456,cellular response to hypoxia; GO:0070483,detection of hypoxia; GO:0018171,peptidyl-cysteine oxidation; GO:0001666,response to hypoxia; GO:0003674,molecular_function; GO:0003824,catalytic activity; GO:0016491,oxidoreductase activity; GO:0016701,oxidoreductase activity, acting o…	PF07847.15:PCO_ADO	--	--	--
TraesCS1A02G378900	6.251	5.9618	6.211	3.4485	3.2962	3.0702	553	560	575	266	306	226	-0.921282	2.38294e-17	8.53051e-15	down	TraesCS1A02G378900	-- && MA653_ARATH RecName: Full=65-kDa microtubule-associated protein 3; Short=AtMAP65-3; AltName: Full=Protein PLEIADE;	K16732 Ase1/PRC1/MAP65 family protein | (RefSeq) 65-kDa microtubule-associated protein 3-like (A)	--	hypothetical protein CFC21_003882 [Triticum aestivum]	A0A446JCU7_TRITD SubName: Full=Uncharacterized protein {ECO:0000313|EMBL:VAH10920.1};	Microtubule-associated protein essential for anaphase spindle elongation	GO:0055028,cortical microtubule; GO:0005737,cytoplasm; GO:0005874,microtubule; GO:0005634,nucleus; GO:0009524,phragmoplast; GO:0009574,preprophase band; GO:0005819,spindle; GO:0008017,microtubule binding; GO:0000911,cytokinesis by cell plate formation; GO:0052096,formation of syncytium involving giant cell for nutrient acquisition; GO:0000226,microtubule cytoskeleton organization; GO:0046785,micr…	PF03999.15:Microtubule associated protein (MAP65/ASE1 family)	--	--	--
TraesCS4B02G203400	14.927	13.8309	12.4175	5.7066	6.0305	4.7606	309	304	269	103	131	82	-1.32869	2.74899e-17	9.78499e-15	down	TraesCS4B02G203400	-- && ZAT11_ARATH RecName: Full=Zinc finger protein ZAT11;	--	--	zinc finger protein ZAT12-like [Triticum aestivum]	A0A446S6V2_TRITD RecName: Full=C2H2-type domain-containing protein {ECO:0000259|PROSITE:PS50157};	FOG: Zn-finger	GO:0005634,nucleus; GO:0003700,DNA-binding transcription factor activity; GO:0046872,metal ion binding; GO:0000976,transcription cis-regulatory region binding; GO:0071289,cellular response to nickel ion; GO:2000280,regulation of root development; GO:0006355,regulation of DNA-templated transcription; GO:0010200,response to chitin; GO:0003674,molecular_function; GO:0140110,transcription regulator a…	PF13912.9:C2H2-type zinc finger	C2H2	TF	C2H2
TraesCS2A02G365000	79.6919	77.3546	73.8525	53.9169	50.7023	45.5999	4438	4574	4304	2618	2963	2113	-0.634205	3.48962e-17	1.23511e-14	down	TraesCS2A02G365000	Ammonium transporter [Source:UniProtKB/TrEMBL%3BAcc:A0A1D5TG44] && AMT11_ORYSJ RecName: Full=Ammonium transporter 1 member 1; Short=OsAMT1;1;	K03320 ammonium transporter, Amt family | (RefSeq) ammonium transporter 1 member 1 (A)	--	ammonium transporter 1 member 1-like [Triticum dicoccoides]	A0A446L964_TRITD RecName: Full=Ammonium transporter {ECO:0000256|RuleBase:RU362002};	Ammonia permease	GO:0005887,integral component of plasma membrane; GO:0008519,ammonium transmembrane transporter activity; GO:0097272,ammonium homeostasis; GO:0072488,ammonium transmembrane transport; GO:0003674,molecular_function; GO:0005215,transporter activity; GO:0005216,ion channel activity; GO:0005261,cation channel activity; GO:0008324,cation transmembrane transporter activity; GO:0015075,ion transmembrane…	PF00909.24:Ammonium Transporter Family	--	--	--
TraesCS1B02G358500	10.449	10.7594	11.0498	5.3688	5.0716	5.291	375	410	415	168	191	158	-1.05084	3.58956e-17	1.26334e-14	down	TraesCS1B02G358500	-- && RLK6_ARATH RecName: Full=Receptor-like protein kinase At3g21340; EC=2.7.10.1; EC=2.7.11.1; AltName: Full=Leucine-rich repeat receptor-like protein kinase At3g21340; Flags: Precursor;	K13430 serine/threonine-protein kinase PBS1 [EC:2.7.11.1] | (RefSeq) probable serine/threonine-protein kinase PBL7 (A)	ko04626: Plant-pathogen interaction	hypothetical protein CFC21_008320 [Triticum aestivum]	A0A3B5Z329_WHEAT RecName: Full=Protein kinase domain-containing protein {ECO:0000259|PROSITE:PS50011};	--	GO:0016021,integral component of membrane; GO:0005886,plasma membrane; GO:0005524,ATP binding; GO:0106310,protein serine kinase activity; GO:0004674,protein serine/threonine kinase activity; GO:0004714,transmembrane receptor protein tyrosine kinase activity; GO:0000166,nucleotide binding; GO:0003674,molecular_function; GO:0005488,binding; GO:0017076,purine nucleotide binding; GO:0030554,adenyl nu…	PF00069.28:Protein kinase domain	--	--	--
TraesCS3A02G257500	4.7696	4.3909	4.7872	2.5649	2.6489	1.8829	755	738	793	354	440	248	-0.984723	3.67282e-17	1.28543e-14	down	TraesCS3A02G257500	-- && AB4B_ARATH RecName: Full=ABC transporter B family member 4; Short=ABC transporter ABCB.4; Short=AtABCB4; AltName: Full=Multidrug resistance protein 4; AltName: Full=P-glycoprotein 4;	K05658 ATP-binding cassette, subfamily B (MDR/TAP), member 1 [EC:7.6.2.2] | (RefSeq) ABC transporter B family member 4-like (A)	ko02010: ABC transporters	ABC transporter B family member 4-like [Triticum aestivum]	A0A3B6EIC5_WHEAT SubName: Full=Uncharacterized protein {ECO:0000313|EnsemblPlants:TraesCS3A02G257500.1};	Multidrug/pheromone exporter, ABC superfamily	GO:0005829,cytosol; GO:0016021,integral component of membrane; GO:0016020,membrane; GO:0005886,plasma membrane; GO:0009506,plasmodesma; GO:0008559,ABC-type xenobiotic transporter activity; GO:0005524,ATP binding; GO:0042626,ATPase-coupled transmembrane transporter activity; GO:0010329,auxin efflux transmembrane transporter activity; GO:0010328,auxin influx transmembrane transporter activity; GO:0…	PF00664.26:ABC transporter transmembrane region	--	--	--
TraesCS6A02G240900	25.414	23.3984	22.4268	16.0222	13.5469	13.2299	2274	2223	2100	1250	1272	985	-0.749875	3.75369e-17	1.30643e-14	down	TraesCS6A02G240900	-- && YSL15_ORYSJ RecName: Full=Iron-phytosiderophore transporter YSL15; AltName: Full=Protein YELLOW STRIPE LIKE 15; Short=OsYSL15;	--	--	iron-phytosiderophore transporter YSL15-like [Triticum aestivum]	A0A446VI55_TRITD SubName: Full=Uncharacterized protein {ECO:0000313|EMBL:VAI47571.1};	--	GO:0016021,integral component of membrane; GO:0016020,membrane; GO:0005886,plasma membrane; GO:0051980,iron-nicotianamine transmembrane transporter activity; GO:0035673,oligopeptide transmembrane transporter activity; GO:0010039,response to iron ion; GO:0048316,seed development; GO:0003674,molecular_function; GO:0005215,transporter activity; GO:0015603,iron chelate transmembrane transporter activ…	PF03169.18:OPT oligopeptide transporter protein	--	--	--
TraesCS5D02G410500	52.4707	49.4001	51.6274	36.1704	33.1775	31.1448	2865	2864	2950	1722	1901	1415	-0.62477	4.685e-17	1.62155e-14	down	TraesCS5D02G410500	Peroxidase [Source:UniProtKB/TrEMBL%3BAcc:A0A1D5ZXS5] && PER50_ARATH RecName: Full=Peroxidase 50; Short=Atperox P50; EC=1.11.1.7; AltName: Full=ATP9a; AltName: Full=PRXR2; Flags: Precursor;	K00430 peroxidase [EC:1.11.1.7] | (RefSeq) peroxidase 50-like (A)	ko00940: Phenylpropanoid biosynthesis; ko01100: Metabolic pathways; ko01110: Biosynthesis of secondary metabolites	peroxidase 50-like [Triticum aestivum]	A0A3B6MYB5_WHEAT RecName: Full=Peroxidase {ECO:0000256|RuleBase:RU362060}; EC=1.11.1.7 {ECO:0000256|RuleBase:RU362060};	--	GO:0005737,cytoplasm; GO:0005576,extracellular region; GO:0020037,heme binding; GO:0046872,metal ion binding; GO:0004601,peroxidase activity; GO:0042744,hydrogen peroxide catabolic process; GO:0006979,response to oxidative stress; GO:0048511,rhythmic process; GO:0003674,molecular_function; GO:0005488,binding; GO:0046906,tetrapyrrole binding; GO:0097159,organic cyclic compound binding; GO:1901363,…	PF00141.26:Peroxidase	--	--	--
TraesCS6A02G283400	4.236	4.153	4.1639	1.5331	1.8529	1.5231	244	254	251	77	112	73	-1.36154	5.31848e-17	1.8108e-14	down	TraesCS6A02G283400	-- && ASPA_ARATH RecName: Full=Aspartyl protease family protein At5g10770; EC=3.4.23.- {ECO:0000305}; Flags: Precursor;	K22683 aspartyl protease family protein [EC:3.4.23.-] | (RefSeq) protein ASPARTIC PROTEASE IN GUARD CELL 1-like (A)	--	unnamed protein product [Triticum turgidum subsp. durum]	A0A446VLQ8_TRITD RecName: Full=Peptidase A1 domain-containing protein {ECO:0000259|PROSITE:PS51767};	Aspartyl protease	GO:0031225,anchored component of membrane; GO:0005886,plasma membrane; GO:0004190,aspartic-type endopeptidase activity; GO:0006508,proteolysis; GO:0003674,molecular_function; GO:0003824,catalytic activity; GO:0004175,endopeptidase activity; GO:0008233,peptidase activity; GO:0016787,hydrolase activity; GO:0070001,aspartic-type peptidase activity; GO:0140096,catalytic activity, acting on a protein;…	PF14543.9:Xylanase inhibitor N-terminal	--	--	--
TraesCS2D02G460200	77.9906	73.5889	65.9553	41.7295	44.7631	47.853	3226	3232	2855	1505	1943	1647	-0.709675	8.72095e-17	2.93732e-14	down	TraesCS2D02G460200	-- && GL41_ORYSJ RecName: Full=Germin-like protein 4-1; Flags: Precursor;	--	--	germin-like protein 4-1 [Aegilops tauschii subsp. strangulata]	W5C0N6_WHEAT RecName: Full=Germin-like protein {ECO:0000256|RuleBase:RU366015};	--	GO:0048046,apoplast; GO:0030145,manganese ion binding; GO:0003674,molecular_function; GO:0005488,binding; GO:0043167,ion binding; GO:0043169,cation binding; GO:0046872,metal ion binding; GO:0046914,transition metal ion binding; GO:0005575,cellular_component; GO:0005576,extracellular region; GO:0110165,cellular anatomical entity	PF00190.25:Cupin	--	--	--
TraesCS4D02G264100	11.6873	11.0456	11.4699	7.5611	6.4086	5.8168	1147	1151	1178	647	660	475	-0.803426	1.59454e-16	5.31346e-14	down	TraesCS4D02G264100	-- && SUT12_ARATH RecName: Full=Sulfate transporter 1.2;	K17470 sulfate transporter 1, high-affinity | (RefSeq) sulfate transporter 1.2-like (A)	--	sulfate transporter 1.2-like [Triticum aestivum]	Q9XGB5_AEGTA SubName: Full=Putative high affinity sulfate transporter {ECO:0000313|EMBL:CAB42985.1};	Sulfate/bicarbonate/oxalate exchanger SAT-1 and related transporters (SLC26 family)	GO:0005887,integral component of plasma membrane; GO:0005886,plasma membrane; GO:0015301,NA; GO:0008271,secondary active sulfate transmembrane transporter activity; GO:0015293,symporter activity; GO:0009970,cellular response to sulfate starvation; GO:0003674,molecular_function; GO:0005215,transporter activity; GO:0008509,anion transmembrane transporter activity; GO:0015075,ion transmembrane trans…	PF00916.23:Sulfate permease family	--	--	--
TraesCS4A02G015600	40.996	44.7835	43.0651	24.1397	24.4412	28.2309	1007	1168	1107	517	630	577	-0.761029	1.79164e-16	5.90742e-14	down	TraesCS4A02G015600	-- && --	--	--	uncharacterized protein LOC123081567 [Triticum aestivum]	A0A446QKN1_TRITD SubName: Full=Uncharacterized protein {ECO:0000313|EMBL:VAH87185.1};	--	--	--	--	--	--
TraesCS7A02G024300	28.7397	28.6796	21.6747	13.1394	12.5173	14.3619	873	925	689	348	399	363	-0.999348	1.98571e-16	6.51302e-14	down	TraesCS7A02G024300	-- && LRKS5_ARATH RecName: Full=Probable L-type lectin-domain containing receptor kinase S.5; Short=LecRK-S.5; EC=2.7.11.1; Flags: Precursor;	--	--	probable L-type lectin-domain containing receptor kinase S.5 [Triticum aestivum]	A0A3B6RAP3_WHEAT RecName: Full=Lectin_legB domain-containing protein {ECO:0000259|Pfam:PF00139};	--	GO:0016021,integral component of membrane; GO:0005886,plasma membrane; GO:0005524,ATP binding; GO:0030246,carbohydrate binding; GO:0106310,protein serine kinase activity; GO:0004675,transmembrane receptor protein serine/threonine kinase activity; GO:0042742,defense response to bacterium; GO:0002229,defense response to oomycetes; GO:0006468,protein phosphorylation; GO:0000166,nucleotide binding; G…	PF00139.22:Legume lectin domain	--	--	--
TraesCS1D02G423800	24.1829	24.241	24.4373	16.7818	15.0794	14.9196	1461	1555	1545	884	956	750	-0.653269	2.14358e-16	6.99421e-14	down	TraesCS1D02G423800	-- && STY13_ARATH RecName: Full=Serine/threonine-protein kinase STY13 {ECO:0000305}; EC=2.7.11.1 {ECO:0000269|PubMed:16429265}; AltName: Full=AtSTYPK {ECO:0000303|PubMed:17291444}; AltName: Full=Serine/threonine/tyrosine-protein kinase 13 {ECO:0000303|PubMed:16429265};	K14510 serine/threonine-protein kinase CTR1 [EC:2.7.11.1] | (RefSeq) serine/threonine-protein kinase CTR1-like (A)	ko04016: MAPK signaling pathway - plant; ko04075: Plant hormone signal transduction	serine/threonine-protein kinase STY13-like [Triticum aestivum]	A0A3B6A1Z4_WHEAT RecName: Full=Protein kinase domain-containing protein {ECO:0000259|PROSITE:PS50011};	Tyrosine kinase specific for activated (GTP-bound) p21cdc42Hs	GO:0005737,cytoplasm; GO:0005524,ATP binding; GO:0004672,protein kinase activity; GO:0106310,protein serine kinase activity; GO:0004674,protein serine/threonine kinase activity; GO:0004712,protein serine/threonine/tyrosine kinase activity; GO:0004713,protein tyrosine kinase activity; GO:0006468,protein phosphorylation; GO:0045995,regulation of embryonic development; GO:0010344,seed oilbody biogen…	PF07714.20:Protein tyrosine and serine/threonine kinase	--	--	--
novel.7959	11.2574	11.8094	11.5342	7.8213	6.7903	6.5175	1177	1311	1262	713	745	567	-0.725652	2.19678e-16	7.13067e-14	down	--	-- && CRK10_ARATH RecName: Full=Cysteine-rich receptor-like protein kinase 10; Short=Cysteine-rich RLK10; EC=2.7.11.-; AltName: Full=Receptor-like protein kinase 4; Flags: Precursor;	K13430 serine/threonine-protein kinase PBS1 [EC:2.7.11.1] | (RefSeq) probable serine/threonine-protein kinase PBL7 (A)	ko04626: Plant-pathogen interaction	unnamed protein product [Triticum turgidum subsp. durum]	A0A446UJ35_TRITD SubName: Full=Uncharacterized protein {ECO:0000313|EMBL:VAI35608.1};	--	GO:0005829,cytosol; GO:0016021,integral component of membrane; GO:0005886,plasma membrane; GO:0005524,ATP binding; GO:0106310,protein serine kinase activity; GO:0004674,protein serine/threonine kinase activity; GO:0042742,defense response to bacterium; GO:0006468,protein phosphorylation; GO:0000166,nucleotide binding; GO:0003674,molecular_function; GO:0005488,binding; GO:0017076,purine nucleotide…	PF01453.27:D-mannose binding lectin	--	--	--
TraesCS4A02G101000	35.1172	39.661	39.2661	22.5056	23.0042	19.4385	723	867	846	404	497	333	-0.823447	2.20954e-16	7.1351e-14	down	TraesCS4A02G101000	-- && ZAT11_ARATH RecName: Full=Zinc finger protein ZAT11;	--	--	zinc finger protein ZAT12-like [Triticum dicoccoides]	A0A446QSI7_TRITD RecName: Full=C2H2-type domain-containing protein {ECO:0000259|PROSITE:PS50157};	FOG: Zn-finger	GO:0005634,nucleus; GO:0003700,DNA-binding transcription factor activity; GO:0046872,metal ion binding; GO:0000976,transcription cis-regulatory region binding; GO:0071289,cellular response to nickel ion; GO:2000280,regulation of root development; GO:0006355,regulation of DNA-templated transcription; GO:0010200,response to chitin; GO:0003674,molecular_function; GO:0140110,transcription regulator a…	PF13912.9:C2H2-type zinc finger	C2H2	TF	C2H2
TraesCS7D02G133300	5.1638	4.628	4.0855	2.1333	2.0371	1.9519	372	354	308	134	154	117	-1.19459	2.28945e-16	7.35524e-14	down	TraesCS7D02G133300	-- && GGLO2_ARATH RecName: Full=L-gulonolactone oxidase 2 {ECO:0000303|PubMed:20622436}; Short=AtGulLO2 {ECO:0000303|PubMed:20622436}; EC=1.1.3.8 {ECO:0000269|PubMed:20622436}; Flags: Precursor;	K00103 L-gulonolactone oxidase [EC:1.1.3.8] | (RefSeq) L-gulonolactone oxidase 2-like (A)	ko00053: Ascorbate and aldarate metabolism; ko01100: Metabolic pathways; ko01240: Biosynthesis of cofactors	L-gulonolactone oxidase 2-like [Aegilops tauschii subsp. strangulata]	A0A3B6TKH3_WHEAT RecName: Full=L-gulonolactone oxidase {ECO:0000256|ARBA:ARBA00013121}; EC=1.1.3.8 {ECO:0000256|ARBA:ARBA00013121};	D-arabinono-1, 4-lactone oxidase	GO:0016020,membrane; GO:0003885,D-arabinono-1,4-lactone oxidase activity; GO:0071949,FAD binding; GO:0050105,L-gulonolactone oxidase activity; GO:0016491,oxidoreductase activity; GO:0019853,L-ascorbic acid biosynthetic process; GO:0003674,molecular_function; GO:0003824,catalytic activity; GO:0016614,oxidoreductase activity, acting on CH-OH group of donors; GO:0016899,oxidoreductase activity, acti…	PF01565.26:FAD binding domain	--	--	--
TraesCS5D02G269400	4.388	4.2387	3.2971	0.5162	0.965	0.7662	117	120	92	12	27	17	-2.40626	3.07187e-16	9.81855e-14	down	TraesCS5D02G269400	-- && --	--	--	uncharacterized protein LOC109751004 [Aegilops tauschii subsp. strangulata]	N1QS80_AEGTA RecName: Full=EF-hand domain-containing protein {ECO:0000259|PROSITE:PS50222};	--	GO:0005509,calcium ion binding; GO:0003674,molecular_function; GO:0005488,binding; GO:0043167,ion binding; GO:0043169,cation binding; GO:0046872,metal ion binding	PF13202.9:EF hand	--	--	--
TraesCS7D02G229700	78.5413	84.0021	85.6695	53.2568	49.1426	52.307	1025	1164	1170	606	673	568	-0.69653	3.18289e-16	1.01218e-13	down	TraesCS7D02G229700	-- && --	--	--	uncharacterized protein LOC123166600 [Triticum aestivum]	A0A3B6TD81_WHEAT SubName: Full=Uncharacterized protein {ECO:0000313|EnsemblPlants:TraesCS7D02G229700.1.cds1};	--	--	--	--	--	--
TraesCS5A02G548600	21.3294	19.5704	16.3333	32.9571	32.0065	37.1585	1319	1285	1057	1777	2077	1912	0.820467	3.4496e-16	1.08596e-13	up	TraesCS5A02G548600	-- && MCA1_ARATH RecName: Full=Metacaspase-1; Short=AtMC1; EC=3.4.22.-; AltName: Full=Metacaspase 1b; Short=AtMCP1b; AltName: Full=Protein LSD ONE LIKE 3;	K22684 metacaspase-1 [EC:3.4.22.-] | (RefSeq) metacaspase-1-like (A)	--	metacaspase-1-like [Triticum dicoccoides]	A0A446TRB8_TRITD SubName: Full=Uncharacterized protein {ECO:0000313|EMBL:VAI25910.1};	Metacaspase involved in regulation of apoptosis	GO:0004197,cysteine-type endopeptidase activity; GO:0006952,defense response; GO:0043068,positive regulation of programmed cell death; GO:0006508,proteolysis; GO:0003674,molecular_function; GO:0003824,catalytic activity; GO:0004175,endopeptidase activity; GO:0008233,peptidase activity; GO:0008234,cysteine-type peptidase activity; GO:0016787,hydrolase activity; GO:0140096,catalytic activity, actin…	PF00656.25:Caspase domain	--	--	--
novel.545	1.6337	1.419	1.4744	0.1874	0.2768	0.1745	90	83	85	9	16	8	-2.81698	4.18105e-16	1.30965e-13	down	--	-- && WRK22_ARATH RecName: Full=WRKY transcription factor 22; AltName: Full=WRKY DNA-binding protein 22;	K13425 WRKY transcription factor 22 | (RefSeq) WRKY transcription factor 22-like (A)	ko04016: MAPK signaling pathway - plant; ko04626: Plant-pathogen interaction	WRKY transcription factor 22-like [Triticum urartu]	A0A446JE62_TRITD RecName: Full=WRKY domain-containing protein {ECO:0000259|PROSITE:PS50811};	--	GO:0005634,nucleus; GO:0003700,DNA-binding transcription factor activity; GO:0000976,transcription cis-regulatory region binding; GO:0071456,cellular response to hypoxia; GO:0006952,defense response; GO:0010150,leaf senescence; GO:0003674,molecular_function; GO:0140110,transcription regulator activity; GO:0001067,transcription regulatory region nucleic acid binding; GO:0003676,nucleic acid bindin…	PF03106.18:WRKY DNA -binding domain	WRKY	TF	WRKY
novel.3989	58.6874	49.9061	51.289	21.3036	28.2345	27.1169	515	465	471	163	260	198	-1.07151	4.85226e-16	1.50485e-13	down	--	-- && --	--	--	hypothetical protein ZWY2020_027057 [Hordeum vulgare]	--	--	--	--	--	--	--
TraesCS2D02G108100	20.9217	19.7832	18.9506	12.19	10.8676	12.3453	998	1002	946	507	544	490	-0.768716	5.93047e-16	1.83018e-13	down	TraesCS2D02G108100	Peroxidase [Source:UniProtKB/TrEMBL%3BAcc:A0A1D5V290] && PER2_ORYSI RecName: Full=Peroxidase 2; EC=1.11.1.7; Flags: Precursor;	K00430 peroxidase [EC:1.11.1.7] | (RefSeq) peroxidase 2-like (A)	ko00940: Phenylpropanoid biosynthesis; ko01100: Metabolic pathways; ko01110: Biosynthesis of secondary metabolites	hypothetical protein CFC21_028105 [Triticum aestivum]	A0A3B6DAJ3_WHEAT RecName: Full=Peroxidase {ECO:0000256|RuleBase:RU362060}; EC=1.11.1.7 {ECO:0000256|RuleBase:RU362060};	--	GO:0005576,extracellular region; GO:0020037,heme binding; GO:0046872,metal ion binding; GO:0004601,peroxidase activity; GO:0042744,hydrogen peroxide catabolic process; GO:0006979,response to oxidative stress; GO:0003674,molecular_function; GO:0005488,binding; GO:0046906,tetrapyrrole binding; GO:0097159,organic cyclic compound binding; GO:1901363,heterocyclic compound binding; GO:0043167,ion bindi…	PF00141.26:Peroxidase	--	--	--
TraesCS6D02G349500	19.6158	17.4292	16.3741	8.1605	7.9623	10.3163	601	567	525	218	256	263	-1.0322	6.20578e-16	1.90575e-13	down	TraesCS6D02G349500	-- && --	--	--	uncharacterized protein LOC123142054 [Triticum aestivum]	A0A3B6QK31_WHEAT SubName: Full=Uncharacterized protein {ECO:0000313|EnsemblPlants:TraesCS6D02G349500.1.cds1};	--	--	--	--	--	--
novel.9831	14.8322	14.1068	12.1605	7.5829	8.3495	6.9614	1014	1024	870	452	599	396	-0.856517	6.32803e-16	1.93381e-13	down	--	-- && NRT21_ORYSJ RecName: Full=High-affinity nitrate transporter 2.1; Short=OsNRT2.1;	K02575 MFS transporter, NNP family, nitrate/nitrite transporter | (RefSeq) high-affinity nitrate transporter 2.1-like (A)	ko00910: Nitrogen metabolism	high-affinity nitrate transporter 2.1-like [Aegilops tauschii subsp. strangulata]	M8BAG0_AEGTA SubName: Full=Nitrate transporter {ECO:0000313|EMBL:EMT10645.1, ECO:0000313|EnsemblPlants:EMT10645};	--	GO:0016021,integral component of membrane; GO:0009705,plant-type vacuole membrane; GO:0005886,plasma membrane; GO:0015112,nitrate transmembrane transporter activity; GO:0071249,cellular response to nitrate; GO:0042128,nitrate assimilation; GO:0015706,nitrate transmembrane transport; GO:0003674,molecular_function; GO:0005215,transporter activity; GO:0008509,anion transmembrane transporter activity…	PF07690.19:Major Facilitator Superfamily	--	--	--
TraesCS1B02G368300	4.3369	2.7298	1.9696	0.0492	0.0205	0	202	135	96	2	1	0	-7.02623	9.02345e-16	2.73088e-13	down	TraesCS1B02G368300	-- && XIP1_ORYSJ RecName: Full=Xylanase inhibitor protein 1 {ECO:0000303|PubMed:15794761}; Short=XIP-I {ECO:0000303|PubMed:15794761}; AltName: Full=Class III chitinase homolog a {ECO:0000305}; AltName: Full=RIXI protein {ECO:0000303|PubMed:15794761}; Flags: Precursor;	K01183 chitinase [EC:3.2.1.14] | (RefSeq) xylanase inhibitor protein 1-like (A)	ko00520: Amino sugar and nucleotide sugar metabolism; ko01100: Metabolic pathways	xylanase inhibitor protein 1-like [Triticum dicoccoides]	A0A446K8M7_TRITD RecName: Full=GH18 domain-containing protein {ECO:0000259|PROSITE:PS51910};	Chitinase	GO:0005576,extracellular region; GO:0004568,chitinase activity; GO:0004857,enzyme inhibitor activity; GO:0005975,carbohydrate metabolic process; GO:0050832,defense response to fungus; GO:0003674,molecular_function; GO:0003824,catalytic activity; GO:0004553,hydrolase activity, hydrolyzing O-glycosyl compounds; GO:0016787,hydrolase activity; GO:0016798,hydrolase activity, acting on glycosyl bonds; …	PF00704.31:Glycosyl hydrolases family 18	--	--	--
TraesCS4A02G392500	9.6152	10.7422	9.0393	3.661	4.0064	4.4445	247	293	243	82	108	95	-1.29463	1.16514e-15	3.49246e-13	down	TraesCS4A02G392500	-- && NO93_SOYBN RecName: Full=Early nodulin-93; Short=N-93;	--	--	uncharacterized protein LOC125519334 [Triticum urartu]	A0A453QN04_AEGTS SubName: Full=Uncharacterized protein {ECO:0000313|EnsemblPlants:AET7Gv20245200.16};	--	GO:0016021,integral component of membrane; GO:0009877,nodulation; GO:0008150,biological_process; GO:0009653,anatomical structure morphogenesis; GO:0032502,developmental process; GO:0048646,anatomical structure formation involved in morphogenesis; GO:0048856,anatomical structure development; GO:0005575,cellular_component; GO:0016020,membrane; GO:0031224,intrinsic component of membrane; GO:0110165,…	PF03386.17:Early nodulin 93 ENOD93 protein	--	--	--
TraesCS1A02G194200	61.8057	56.9993	53.3382	32.5555	31.2751	39.2934	2983	2921	2694	1370	1584	1578	-0.754047	1.27215e-15	3.79506e-13	down	TraesCS1A02G194200	-- && --	--	--	uncharacterized protein LOC119273216 [Triticum dicoccoides]	A0A446IXT7_TRITD SubName: Full=Uncharacterized protein {ECO:0000313|EMBL:VAH05632.1};	--	--	PF13428.9:Tetratricopeptide repeat	--	--	--
TraesCS2B02G071800	47.2522	46.6496	40.2352	26.6612	24.8186	28.4772	1368	1434	1219	673	754	686	-0.762068	1.31026e-15	3.89023e-13	down	TraesCS2B02G071800	-- && FB95_ARATH RecName: Full=F-box protein At2g02240;	--	--	F-box protein At2g02240-like [Triticum dicoccoides]	A0A446LTZ2_TRITD SubName: Full=Uncharacterized protein {ECO:0000313|EMBL:VAH41046.1};	--	GO:0009793,embryo development ending in seed dormancy; GO:0000003,reproduction; GO:0003006,developmental process involved in reproduction; GO:0007275,multicellular organism development; GO:0008150,biological_process; GO:0009790,embryo development; GO:0009791,post-embryonic development; GO:0010154,fruit development; GO:0022414,reproductive process; GO:0032501,multicellular organismal process; GO:0…	PF14299.9:Phloem protein 2	--	--	--
TraesCS7A02G096300	13.8761	13.2081	13.7905	9.2599	7.7057	7.9228	1124	1136	1169	654	655	534	-0.730585	1.61202e-15	4.7636e-13	down	TraesCS7A02G096300	-- && WK72B_SOLLC RecName: Full=WRKY transcription factor 72B {ECO:0000305}; Short=SlWRKY72b {ECO:0000303|PubMed:20409007}; AltName: Full=WRKY DNA-binding protein 72B {ECO:0000305};	K13424 WRKY transcription factor 33 | (RefSeq) WRKY transcription factor WRKY24-like (A)	ko04016: MAPK signaling pathway - plant; ko04626: Plant-pathogen interaction	WRKY transcription factor 72B-like [Triticum aestivum]	A0A3B6RCV8_WHEAT RecName: Full=WRKY domain-containing protein {ECO:0000259|PROSITE:PS50811};	--	GO:0005634,nucleus; GO:0003700,DNA-binding transcription factor activity; GO:0043565,sequence-specific DNA binding; GO:0006952,defense response; GO:0003674,molecular_function; GO:0140110,transcription regulator activity; GO:0003676,nucleic acid binding; GO:0003677,DNA binding; GO:0005488,binding; GO:0097159,organic cyclic compound binding; GO:1901363,heterocyclic compound binding; GO:0006950,resp…	PF03106.18:WRKY DNA -binding domain	WRKY	TF	WRKY
TraesCS3D02G108700	12.1551	13.1634	11.7201	7.3666	7.5874	6.8133	774	890	781	409	507	361	-0.77929	1.65523e-15	4.86831e-13	down	TraesCS3D02G108700	1-aminocyclopropane-1-carboxylate synthase 7 [Source:Projected from Arabidopsis thaliana (AT4G26200) UniProtKB/Swiss-Prot%3BAcc:Q9STR4] && 1A15_ORYSJ RecName: Full=1-aminocyclopropane-1-carboxylate synthase 5 {ECO:0000303|PubMed:17012402}; Short=ACC synthase 5 {ECO:0000303|PubMed:17012402}; Short=OsACS5 {ECO:0000303|PubMed:17012402}; EC=4.4.1.14 {ECO:0000250|UniProtKB:P37821};	K01762 1-aminocyclopropane-1-carboxylate synthase [EC:4.4.1.14] | (RefSeq) 1-aminocyclopropane-1-carboxylate synthase 7-like (A)	ko00270: Cysteine and methionine metabolism; ko01100: Metabolic pathways; ko01110: Biosynthesis of secondary metabolites	unnamed protein product [Triticum turgidum subsp. durum]	A0A453E5Z2_AEGTS RecName: Full=Aminotran_1_2 domain-containing protein {ECO:0000259|Pfam:PF00155};	1-aminocyclopropane-1-carboxylate synthase, and related proteins	GO:0016829,lyase activity; GO:0030170,pyridoxal phosphate binding; GO:0008483,transaminase activity; GO:0006520,cellular amino acid metabolic process; GO:0009693,ethylene biosynthetic process; GO:0003674,molecular_function; GO:0003824,catalytic activity; GO:0005488,binding; GO:0019842,vitamin binding; GO:0036094,small molecule binding; GO:0043167,ion binding; GO:0043168,anion binding; GO:0070279,…	PF00155.24:Aminotransferase class I and II	--	--	--
TraesCS2B02G359000	23.2142	22.9819	22.9987	14.7701	14.1821	15.5888	1251	1315	1297	694	802	699	-0.65023	1.94622e-15	5.67092e-13	down	TraesCS2B02G359000	-- && DAO_ORYSI RecName: Full=2-oxoglutarate-dependent dioxygenase DAO; EC=1.14.11.-; AltName: Full=Protein DIOXYGENASE FOR AUXIN OXIDATION;	K23947 2-oxoglutarate-dependent dioxygenase [EC:1.14.11.-] | (RefSeq) 2-oxoglutarate-dependent dioxygenase DAO-like (A)	ko00380: Tryptophan metabolism	2-oxoglutarate-dependent dioxygenase DAO-like [Triticum dicoccoides]	A0A3B6C8Q4_WHEAT RecName: Full=Fe2OG dioxygenase domain-containing protein {ECO:0000259|PROSITE:PS51471};	Iron/ascorbate family oxidoreductases	GO:0051213,dioxygenase activity; GO:0046872,metal ion binding; GO:0009852,auxin catabolic process; GO:0003674,molecular_function; GO:0003824,catalytic activity; GO:0016491,oxidoreductase activity; GO:0005488,binding; GO:0043167,ion binding; GO:0043169,cation binding; GO:0008150,biological_process; GO:0008152,metabolic process; GO:0009056,catabolic process; GO:0009850,auxin metabolic process; GO:0…	PF03171.23:2OG-Fe(II) oxygenase superfamily	--	--	--
TraesCSU02G144300	27.6913	17.6442	22.737	8.4692	9.6432	9.2033	405	274	348	108	148	112	-1.3292	2.47924e-15	7.19061e-13	down	TraesCSU02G144300	-- && CCDP_MAIZE RecName: Full=Cortical cell-delineating protein; AltName: Full=Root-specific protein ZRP3; Flags: Precursor;	--	--	hypothetical protein CFC21_047045 [Triticum aestivum]	A0A3B6U732_WHEAT RecName: Full=AAI domain-containing protein {ECO:0000259|SMART:SM00499};	--	--	PF14547.9:Hydrophobic seed protein	--	--	--
TraesCS1A02G416200	12.4926	12.4824	13.7556	8.0913	7.6596	7.7737	788	836	908	445	507	408	-0.732999	2.73854e-15	7.90606e-13	down	TraesCS1A02G416200	-- && STY13_ARATH RecName: Full=Serine/threonine-protein kinase STY13 {ECO:0000305}; EC=2.7.11.1 {ECO:0000269|PubMed:16429265}; AltName: Full=AtSTYPK {ECO:0000303|PubMed:17291444}; AltName: Full=Serine/threonine/tyrosine-protein kinase 13 {ECO:0000303|PubMed:16429265};	K14510 serine/threonine-protein kinase CTR1 [EC:2.7.11.1] | (RefSeq) serine/threonine-protein kinase CTR1-like (A)	ko04016: MAPK signaling pathway - plant; ko04075: Plant hormone signal transduction	serine/threonine-protein kinase STY13-like [Triticum aestivum]	A0A3B5Y6Q8_WHEAT RecName: Full=Protein kinase domain-containing protein {ECO:0000259|PROSITE:PS50011};	Tyrosine kinase specific for activated (GTP-bound) p21cdc42Hs	GO:0005737,cytoplasm; GO:0005524,ATP binding; GO:0004672,protein kinase activity; GO:0106310,protein serine kinase activity; GO:0004674,protein serine/threonine kinase activity; GO:0004712,protein serine/threonine/tyrosine kinase activity; GO:0004713,protein tyrosine kinase activity; GO:0006468,protein phosphorylation; GO:0045995,regulation of embryonic development; GO:0010344,seed oilbody biogen…	PF07714.20:Protein tyrosine and serine/threonine kinase	--	--	--
TraesCS2B02G241200	15.6421	15.1898	14.1343	9.2279	9.59	9.6843	1287	1327	1217	662	828	663	-0.671585	3.00839e-15	8.64525e-13	down	TraesCS2B02G241200	-- && E1312_ARATH RecName: Full=Glucan endo-1,3-beta-glucosidase 12; EC=3.2.1.39; AltName: Full=(1->3)-beta-glucan endohydrolase 12; Short=(1->3)-beta-glucanase 12; AltName: Full=Beta-1,3-endoglucanase 12; Short=Beta-1,3-glucanase 12; Flags: Precursor;	K19891 glucan endo-1,3-beta-glucosidase 1/2/3 [EC:3.2.1.39] | (RefSeq) glucan endo-1,3-beta-glucosidase 3-like (A)	ko00500: Starch and sucrose metabolism; ko01100: Metabolic pathways	glucan endo-1,3-beta-glucosidase 3-like [Triticum aestivum]	A0A446M5J3_TRITD SubName: Full=Uncharacterized protein {ECO:0000313|EMBL:VAH45110.1};	--	GO:0031225,anchored component of membrane; GO:0046658,anchored component of plasma membrane; GO:0005576,extracellular region; GO:0042973,glucan endo-1,3-beta-D-glucosidase activity; GO:0005975,carbohydrate metabolic process; GO:0071555,cell wall organization; GO:0006952,defense response; GO:0003674,molecular_function; GO:0003824,catalytic activity; GO:0004553,hydrolase activity, hydrolyzing O-gly…	PF00332.21:Glycosyl hydrolases family 17	--	--	--
TraesCS7D02G390200	10.3295	13.0857	12.3919	6.1166	5.9114	6.0384	368	495	462	190	221	179	-1.00106	4.24758e-15	1.21506e-12	down	TraesCS7D02G390200	-- && --	--	--	uncharacterized protein LOC123167374 [Triticum aestivum]	A0A3B6TNZ6_WHEAT SubName: Full=Uncharacterized protein {ECO:0000313|EnsemblPlants:TraesCS7D02G390200.1.cds1};	--	--	PF14009.9:PADRE domain	--	--	--
TraesCS6A02G385500	20.1954	21.2361	21.6299	13.9673	12.1035	12.9603	927	1035	1039	559	583	495	-0.707176	4.47668e-15	1.27478e-12	down	TraesCS6A02G385500	-- && PHR1_ARATH RecName: Full=Protein PHOSPHATE STARVATION RESPONSE 1 {ECO:0000303|PubMed:11511543}; Short=AtPHR1 {ECO:0000303|PubMed:11511543};	K14491 two-component response regulator ARR-B family | (RefSeq) two-component response regulator ORR24-like (A)	ko04075: Plant hormone signal transduction	protein PHOSPHATE STARVATION RESPONSE 1-like isoform X3 [Triticum dicoccoides]	A0A3B6NUW8_WHEAT RecName: Full=HTH myb-type domain-containing protein {ECO:0000259|PROSITE:PS51294};	--	GO:0005634,nucleus; GO:0003677,DNA binding; GO:0003700,DNA-binding transcription factor activity; GO:0071486,cellular response to high light intensity; GO:0016036,cellular response to phosphate starvation; GO:0007623,circadian rhythm; GO:0034765,regulation of ion transmembrane transport; GO:0006355,regulation of DNA-templated transcription; GO:1903842,response to arsenite ion; GO:0055063,sulfate …	PF14379.9:MYB-CC type transfactor, LHEQLE motif	GARP-G2-like	TF	GARP->GARP-G2-like
TraesCS3B02G549000	5.3306	5.2341	4.865	2.7895	2.3057	2.711	423	441	404	193	192	179	-1.00117	4.90804e-15	1.39128e-12	down	TraesCS3B02G549000	-- && PIOX_ORYSJ RecName: Full=Alpha-dioxygenase PIOX {ECO:0000305}; EC=1.13.11.92 {ECO:0000269|PubMed:11909851, ECO:0000269|PubMed:18596034}; AltName: Full=Pathogen-induced oxygenase {ECO:0000303|PubMed:21790181};	K10529 fatty acid alpha-dioxygenase [EC:1.13.11.92] | (RefSeq) alpha-dioxygenase 1-like isoform X1 (A)	ko00592: alpha-Linolenic acid metabolism; ko01110: Biosynthesis of secondary metabolites	alpha-dioxygenase 1-like isoform X1 [Triticum aestivum]	A0A077S030_WHEAT SubName: Full=Uncharacterized protein {ECO:0000313|EMBL:CDM84254.1, ECO:0000313|EnsemblPlants:TraesCS3B02G549000.1};	Peroxidase/oxygenase	GO:0012511,monolayer-surrounded lipid storage body; GO:0020037,heme binding; GO:0046872,metal ion binding; GO:0016702,oxidoreductase activity, acting on single donors with incorporation of molecular oxygen, incorporation of two atoms of oxygen; GO:0004601,peroxidase activity; GO:1902609,(R)-2-hydroxy-alpha-linolenic acid biosynthetic process; GO:0008219,cell death; GO:0071732,cellular response to…	PF03098.18:Animal haem peroxidase	--	--	--
TraesCS5B02G067700	28.0035	24.2181	25.3107	16.161	15.5243	14.3623	942	865	891	474	548	402	-0.764856	6.1051e-15	1.72282e-12	down	TraesCS5B02G067700	-- && WRK17_ARATH RecName: Full=Probable WRKY transcription factor 17; AltName: Full=WRKY DNA-binding protein 17;	K13425 WRKY transcription factor 22 | (RefSeq) WRKY transcription factor 22-like (A)	ko04016: MAPK signaling pathway - plant; ko04626: Plant-pathogen interaction	probable WRKY transcription factor 17 [Triticum aestivum]	A0A446TWD1_TRITD RecName: Full=WRKY domain-containing protein {ECO:0000259|PROSITE:PS50811};	--	GO:0005634,nucleus; GO:0005516,calmodulin binding; GO:0003700,DNA-binding transcription factor activity; GO:0000976,transcription cis-regulatory region binding; GO:0042742,defense response to bacterium; GO:0003674,molecular_function; GO:0005488,binding; GO:0005515,protein binding; GO:0140110,transcription regulator activity; GO:0001067,transcription regulatory region nucleic acid binding; GO:0003…	PF03106.18:WRKY DNA -binding domain	WRKY	TF	WRKY
TraesCS4B02G345100	5.8413	6.0688	6.0324	2.4334	2.7708	2.361	223	246	241	81	111	75	-1.25458	1.01138e-14	2.816e-12	down	TraesCS4B02G345100	-- && --	--	--	uncharacterized protein LOC123089519 [Triticum aestivum]	A0A446SHZ5_TRITD SubName: Full=Uncharacterized protein {ECO:0000313|EMBL:VAI10731.1};	--	--	--	--	--	--
TraesCS3D02G186900	151.719	150.684	141.953	93.1555	100.768	97.738	1485	1566	1454	795	1035	796	-0.62055	1.09288e-14	3.02944e-12	down	TraesCS3D02G186900	-- && --	--	--	uncharacterized protein LOC123078121 [Triticum aestivum]	A0A3B6GUL4_WHEAT SubName: Full=Uncharacterized protein {ECO:0000313|EnsemblPlants:TraesCS3D02G186900.1.cds1};	--	--	--	--	--	--
TraesCSU02G152700	41.9131	38.637	33.3869	18.5851	20.4592	21.1183	613	600	511	237	314	257	-0.935405	1.15341e-14	3.18315e-12	down	TraesCSU02G152700	-- && CCDP_MAIZE RecName: Full=Cortical cell-delineating protein; AltName: Full=Root-specific protein ZRP3; Flags: Precursor;	--	--	cortical cell-delineating protein-like [Triticum aestivum]	A0A3B6UBV7_WHEAT RecName: Full=AAI domain-containing protein {ECO:0000259|SMART:SM00499};	--	--	PF14547.9:Hydrophobic seed protein	--	--	--
TraesCS6D02G193200	207.93	199.946	175.812	131.538	123.528	131.565	4663	4761	4126	2572	2907	2455	-0.608974	1.6671e-14	4.58066e-12	down	TraesCS6D02G193200	-- && NAR22_ORYSJ RecName: Full=Probable high-affinity nitrate transporter-activating protein 2.2; Short=OsNAR2.2; Flags: Precursor;	K26563 high-affinity nitrate transporter | (RefSeq) high-affinity nitrate transporter-activating protein 2.1-like (A)	--	high-affinity nitrate transporter-activating protein 2.1 [Aegilops tauschii subsp. strangulata]	A0A453NZZ4_AEGTS RecName: Full=High-affinity nitrate transporter {ECO:0000256|PIRNR:PIRNR012939};	--	GO:0016021,integral component of membrane; GO:0005886,plasma membrane; GO:0015112,nitrate transmembrane transporter activity; GO:0042128,nitrate assimilation; GO:0010167,response to nitrate; GO:0003674,molecular_function; GO:0005215,transporter activity; GO:0008509,anion transmembrane transporter activity; GO:0015075,ion transmembrane transporter activity; GO:0015103,inorganic anion transmembrane…	PF16974.8:High-affinity nitrate transporter accessory, Ig-like domain	--	--	--
TraesCS6B02G198900	16.3635	14.7365	13.8601	9.0172	8.8025	8.6111	845	808	749	406	477	370	-0.780432	1.68671e-14	4.61428e-12	down	TraesCS6B02G198900	-- && AVT6A_ARATH RecName: Full=Amino acid transporter AVT6A {ECO:0000305}; Short=AtAvt6A {ECO:0000303|PubMed:27925655};	K14207 solute carrier family 38 (sodium-coupled neutral amino acid transporter), member 2 | (RefSeq) amino acid transporter AVT6A-like (A)	--	amino acid transporter AVT6A-like [Triticum dicoccoides]	A0A446W954_TRITD RecName: Full=Aa_trans domain-containing protein {ECO:0000259|Pfam:PF01490};	Amino acid transporter protein	GO:0016021,integral component of membrane; GO:0000325,plant-type vacuole; GO:0015179,L-amino acid transmembrane transporter activity; GO:0003333,amino acid transmembrane transport; GO:0003674,molecular_function; GO:0005215,transporter activity; GO:0005342,organic acid transmembrane transporter activity; GO:0015171,amino acid transmembrane transporter activity; GO:0022857,transmembrane transporter…	PF01490.21:Transmembrane amino acid transporter protein	--	--	--
TraesCS1D02G401400	79.6108	79.7098	92.6001	52.9664	49.4411	51.0898	824	876	1003	478	537	440	-0.72836	1.84904e-14	5.03638e-12	down	TraesCS1D02G401400	-- && --	--	--	hypothetical protein CFC21_013755 [Triticum aestivum]	A0A3B6A195_WHEAT SubName: Full=Uncharacterized protein {ECO:0000313|EnsemblPlants:TraesCS1D02G401400.1};	--	GO:0033612,receptor serine/threonine kinase binding; GO:0045168,cell-cell signaling involved in cell fate commitment; GO:0003674,molecular_function; GO:0005102,signaling receptor binding; GO:0005488,binding; GO:0005515,protein binding; GO:0007154,cell communication; GO:0007267,cell-cell signaling; GO:0008150,biological_process; GO:0009987,cellular process; GO:0023052,signaling; GO:0030154,cell di…	--	--	--	--
TraesCS6D02G281900	15.2399	14.7792	15.335	9.9534	9.5022	9.4782	943	971	993	537	617	488	-0.662208	2.06086e-14	5.56495e-12	down	TraesCS6D02G281900	-- && GPMA1_ARATH RecName: Full=2,3-bisphosphoglycerate-dependent phosphoglycerate mutase 1 {ECO:0000255|HAMAP-Rule:MF_01039}; Short=BPG-dependent PGAM 1 {ECO:0000255|HAMAP-Rule:MF_01039}; Short=PGAM 1 {ECO:0000255|HAMAP-Rule:MF_01039}; Short=Phosphoglyceromutase 1 {ECO:0000255|HAMAP-Rule:MF_01039}; Short=dPGM 1 {ECO:0000255|HAMAP-Rule:MF_01039}; EC=5.4.2.11 {ECO:0000255|HAMAP-Rule:MF_01039}; Fla…	K01834 2,3-bisphosphoglycerate-dependent phosphoglycerate mutase [EC:5.4.2.11] | (RefSeq) 2,3-bisphosphoglycerate-dependent phosphoglycerate mutase 1-like (A)	ko00010: Glycolysis / Gluconeogenesis; ko00260: Glycine, serine and threonine metabolism; ko01100: Metabolic pathways; ko01110: Biosynthesis of secondary metabolites; ko01200: Carbon metabolism; ko01230: Biosynthesis of amino acids	hypothetical protein CFC21_084430 [Triticum aestivum]	A0A3B6NUD3_WHEAT RecName: Full=Phosphoglycerate mutase (2,3-diphosphoglycerate-dependent) {ECO:0000256|ARBA:ARBA00012028}; EC=5.4.2.11 {ECO:0000256|ARBA:ARBA00012028};	Phosphoglycerate mutase	GO:0009507,chloroplast; GO:0004619,phosphoglycerate mutase activity; GO:0006094,gluconeogenesis; GO:0006096,glycolytic process; GO:0003674,molecular_function; GO:0003824,catalytic activity; GO:0016853,isomerase activity; GO:0016866,intramolecular transferase activity; GO:0016868,intramolecular transferase activity, phosphotransferases; GO:0005975,carbohydrate metabolic process; GO:0005996,monosac…	PF00300.25:Histidine phosphatase superfamily (branch 1)	--	--	--
TraesCS5D02G183500	66.8077	61.2458	68.1142	40.646	39.9473	44.1081	1165	1134	1243	618	731	640	-0.667833	2.19561e-14	5.90337e-12	down	TraesCS5D02G183500	-- && BZP44_ARATH RecName: Full=bZIP transcription factor 44 {ECO:0000305}; Short=AtbZIP44 {ECO:0000303|PubMed:11906833};	K25786 bZIP transcription factor 1/2/11/44/53 | (RefSeq) bZIP transcription factor 44-like (A)	--	bZIP transcription factor 44 [Aegilops tauschii subsp. strangulata]	R7W9Q0_AEGTA SubName: Full=Ocs element-binding factor 1 {ECO:0000313|EMBL:EMT18977.1, ECO:0000313|EnsemblPlants:EMT18977};	--	GO:0005634,nucleus; GO:0003700,DNA-binding transcription factor activity; GO:0046982,protein heterodimerization activity; GO:0043565,sequence-specific DNA binding; GO:0000976,transcription cis-regulatory region binding; GO:0045893,positive regulation of DNA-templated transcription; GO:0009845,seed germination; GO:0003674,molecular_function; GO:0140110,transcription regulator activity; GO:0005488,…	PF00170.24:bZIP transcription factor	bZIP	TF	bZIP
TraesCSU02G242200	57.092	47.5235	39.2671	21.7219	24.3686	25.8843	835	738	601	277	374	315	-1.01447	2.20785e-14	5.9109e-12	down	TraesCSU02G242200	-- && CCDP_MAIZE RecName: Full=Cortical cell-delineating protein; AltName: Full=Root-specific protein ZRP3; Flags: Precursor;	--	--	cortical cell-delineating protein-like [Triticum aestivum]	A0A3B6U8Z7_WHEAT RecName: Full=AAI domain-containing protein {ECO:0000259|SMART:SM00499};	--	--	PF14547.9:Hydrophobic seed protein	--	--	--
TraesCS3B02G373900	5.4127	5.5069	4.9963	3.3446	3.179	2.9206	735	794	710	396	453	330	-0.76632	2.86438e-14	7.60358e-12	down	TraesCS3B02G373900	-- && Y1684_ARATH RecName: Full=Probable LRR receptor-like serine/threonine-protein kinase At1g06840; EC=2.7.11.1; Flags: Precursor;	K13430 serine/threonine-protein kinase PBS1 [EC:2.7.11.1] | (RefSeq) probable serine/threonine-protein kinase PBL7 (A)	ko04626: Plant-pathogen interaction	hypothetical protein CFC21_042680 [Triticum aestivum]	A0A3B6FVC6_WHEAT RecName: Full=Protein kinase domain-containing protein {ECO:0000259|PROSITE:PS50011};	--	GO:0016021,integral component of membrane; GO:0005886,plasma membrane; GO:0005524,ATP binding; GO:0106310,protein serine kinase activity; GO:0004674,protein serine/threonine kinase activity; GO:0006468,protein phosphorylation; GO:0000166,nucleotide binding; GO:0003674,molecular_function; GO:0005488,binding; GO:0017076,purine nucleotide binding; GO:0030554,adenyl nucleotide binding; GO:0032553,rib…	PF00069.28:Protein kinase domain	--	--	--
novel.6554	12.6237	13.4921	14.2315	5.3683	5.7445	4.4321	178	202	210	66	85	52	-1.38306	2.92726e-14	7.73772e-12	down	--	-- && ANAN_ANACO RecName: Full=Ananain {ECO:0000303|PubMed:31306685, ECO:0000303|PubMed:9355753}; EC=3.4.22.31 {ECO:0000269|PubMed:31306685}; Flags: Precursor;	K16290 xylem cysteine proteinase [EC:3.4.22.-] | (RefSeq) cysteine protease XCP1-like (A)	--	ervatamin-B-like, partial [Triticum dicoccoides]	A0A446SKQ1_TRITD RecName: Full=Inhibitor_I29 domain-containing protein {ECO:0000259|SMART:SM00848};	Cysteine proteinase Cathepsin L	GO:0008234,cysteine-type peptidase activity; GO:0006508,proteolysis; GO:0003674,molecular_function; GO:0003824,catalytic activity; GO:0008233,peptidase activity; GO:0016787,hydrolase activity; GO:0140096,catalytic activity, acting on a protein; GO:0006807,nitrogen compound metabolic process; GO:0008150,biological_process; GO:0008152,metabolic process; GO:0019538,protein metabolic process; GO:0043…	PF08246.15:Cathepsin propeptide inhibitor domain (I29)	--	--	--
TraesCS7D02G036600	5.0362	4.6504	4.8723	8.4024	8.3709	7.3211	563	552	570	819	982	681	0.714331	2.95159e-14	7.76927e-12	up	TraesCS7D02G036600	Sucrose synthase [Source:UniProtKB/TrEMBL%3BAcc:A0A1D6D1F6] && SUS1_ORYSJ RecName: Full=Sucrose synthase 1; Short=OsSUS1; EC=2.4.1.13; AltName: Full=Sucrose synthase 2; Short=RSs2; AltName: Full=Sucrose-UDP glucosyltransferase 1;	K00695 sucrose synthase [EC:2.4.1.13] | (RefSeq) sucrose synthase 1 (A)	ko00500: Starch and sucrose metabolism; ko01100: Metabolic pathways; ko01110: Biosynthesis of secondary metabolites	sucrose synthase 1 [Aegilops tauschii subsp. strangulata]	A0A453QF86_AEGTS RecName: Full=Sucrose synthase {ECO:0000256|ARBA:ARBA00012540, ECO:0000256|RuleBase:RU280817}; EC=2.4.1.13 {ECO:0000256|ARBA:ARBA00012540, ECO:0000256|RuleBase:RU280817};	Glycosyltransferase	GO:0016157,sucrose synthase activity; GO:0010037,response to carbon dioxide; GO:0005985,sucrose metabolic process; GO:0003674,molecular_function; GO:0003824,catalytic activity; GO:0008194,UDP-glycosyltransferase activity; GO:0016740,transferase activity; GO:0016757,glycosyltransferase activity; GO:0016758,hexosyltransferase activity; GO:0035251,UDP-glucosyltransferase activity; GO:0046527,glucosy…	PF00862.22:Sucrose synthase	--	--	--
TraesCS2D02G550900	2.0521	2.135	2.2232	0.9031	0.8186	0.7026	172	190	195	66	72	49	-1.41434	3.14381e-14	8.20626e-12	down	TraesCS2D02G550900	-- && WAK2_ARATH RecName: Full=Wall-associated receptor kinase 2; EC=2.7.11.-; Flags: Precursor;	K20718 LRR receptor-like serine/threonine-protein kinase ERECTA [EC:2.7.11.1] | (RefSeq) LRR receptor-like serine/threonine-protein kinase SIK1 (A)	ko04016: MAPK signaling pathway - plant	wall-associated receptor kinase 2-like [Triticum aestivum]	A0A2X0TTL3_WHEAT SubName: Full=Genome assembly, chromosome: II {ECO:0000313|EMBL:SPT20798.1};	--	GO:0016021,integral component of membrane; GO:0005634,nucleus; GO:0005886,plasma membrane; GO:0005524,ATP binding; GO:0005509,calcium ion binding; GO:0030247,polysaccharide binding; GO:0106310,protein serine kinase activity; GO:0004674,protein serine/threonine kinase activity; GO:0007166,cell surface receptor signaling pathway; GO:0009992,cellular water homeostasis; GO:0009311,oligosaccharide met…	PF00069.28:Protein kinase domain	--	--	--
TraesCSU02G008400	22.4132	21.0678	20.179	14.7821	12.7541	13.1445	1539	1536	1450	885	919	751	-0.660996	3.59876e-14	9.31619e-12	down	TraesCSU02G008400	-- && AMI4G_ARATH RecName: Full=Probable amidase At4g34880 {ECO:0000305}; EC=3.5.1.4 {ECO:0000250|UniProtKB:Q9FR37};	K01426 amidase [EC:3.5.1.4] | (RefSeq) probable amidase At4g34880 (A)	ko00330: Arginine and proline metabolism; ko00360: Phenylalanine metabolism; ko00380: Tryptophan metabolism; ko01100: Metabolic pathways	probable amidase At4g34880 [Triticum aestivum]	A0A3B6U372_WHEAT RecName: Full=Amidase domain-containing protein {ECO:0000259|Pfam:PF01425};	Amidases	GO:0004040,amidase activity; GO:0043864,indoleacetamide hydrolase activity; GO:0003674,molecular_function; GO:0003824,catalytic activity; GO:0016787,hydrolase activity; GO:0016810,hydrolase activity, acting on carbon-nitrogen (but not peptide) bonds; GO:0016811,hydrolase activity, acting on carbon-nitrogen (but not peptide) bonds, in linear amides	PF01425.24:Amidase	--	--	--
TraesCS3D02G332200	4.1446	4.377	4.6012	8.2837	7.5217	7.7829	272	305	316	474	518	425	0.831676	3.65885e-14	9.43277e-12	up	TraesCS3D02G332200	-- && GDPD1_ARATH RecName: Full=Glycerophosphodiester phosphodiesterase GDPD1, chloroplastic {ECO:0000305}; EC=3.1.4.46 {ECO:0000269|PubMed:21323773}; AltName: Full=Glycerophosphodiester phosphodiesterase 1 {ECO:0000303|PubMed:21323773}; Short=AtGDPD1 {ECO:0000303|PubMed:21323773}; AltName: Full=Protein SENESCENCE-RELATED GENE 3 {ECO:0000303|PubMed:8883383}; Flags: Precursor;	K18696 glycerophosphodiester phosphodiesterase [EC:3.1.4.46] | (RefSeq) glycerophosphodiester phosphodiesterase GDPD1, chloroplastic-like (A)	ko00564: Glycerophospholipid metabolism	glycerophosphodiester phosphodiesterase GDPD1, chloroplastic [Aegilops tauschii subsp. strangulata]	A0A453FSN3_AEGTS RecName: Full=Glycerophosphodiester phosphodiesterase {ECO:0000256|ARBA:ARBA00012247}; EC=3.1.4.46 {ECO:0000256|ARBA:ARBA00012247};	Predicted starch-binding protein	GO:0009507,chloroplast; GO:0009536,plastid; GO:0008889,glycerophosphodiester phosphodiesterase activity; GO:0000287,magnesium ion binding; GO:0030643,cellular phosphate ion homeostasis; GO:0071456,cellular response to hypoxia; GO:0006071,glycerol metabolic process; GO:0046475,glycerophospholipid catabolic process; GO:0003674,molecular_function; GO:0003824,catalytic activity; GO:0008081,phosphoric…	PF03009.20:Glycerophosphoryl diester phosphodiesterase family	--	--	--
TraesCS2D02G555900	6.2532	5.8028	5.76	3.8396	3.1983	3.4014	749	738	722	401	402	339	-0.786945	3.96475e-14	1.01795e-11	down	TraesCS2D02G555900	-- && --	--	--	uncharacterized protein LOC123050594 [Triticum aestivum]	A0A1D5UPU1_WHEAT SubName: Full=Genome assembly, chromosome: II {ECO:0000313|EMBL:SPT20850.1};	--	GO:0016021,integral component of membrane; GO:0005575,cellular_component; GO:0016020,membrane; GO:0031224,intrinsic component of membrane; GO:0110165,cellular anatomical entity	--	--	--	--
TraesCS6B02G421400	2.4702	2.406	2.8649	0.6538	0.9255	0.5075	117	121	142	27	46	20	-1.88467	5.00697e-14	1.28029e-11	down	TraesCS6B02G421400	RING-type E3 ubiquitin transferase [Source:UniProtKB/TrEMBL%3BAcc:A0A1D6ASQ2] && PUB23_ARATH RecName: Full=E3 ubiquitin-protein ligase PUB23; EC=2.3.2.27; AltName: Full=Plant U-box protein 23; AltName: Full=RING-type E3 ubiquitin transferase PUB23 {ECO:0000305}; AltName: Full=U-box domain-containing protein 23;	K27628 U-box domain-containing protein 12/13 [EC:2.3.2.27] | (RefSeq) protein spotted leaf 11-like (A)	ko04075: Plant hormone signal transduction	E3 ubiquitin-protein ligase PUB23-like [Triticum aestivum]	A0A446WRQ8_TRITD RecName: Full=RING-type E3 ubiquitin transferase {ECO:0000256|ARBA:ARBA00012483}; EC=2.3.2.27 {ECO:0000256|ARBA:ARBA00012483};	--	GO:0005829,cytosol; GO:0061630,ubiquitin protein ligase activity; GO:0004842,ubiquitin-protein transferase activity; GO:0006952,defense response; GO:0051865,protein autoubiquitination; GO:0016567,protein ubiquitination; GO:0002679,respiratory burst involved in defense response; GO:0009414,response to water deprivation; GO:0003674,molecular_function; GO:0003824,catalytic activity; GO:0016740,trans…	PF04564.18:U-box domain	--	--	--
TraesCS5B02G551000	0.8841	0.6751	0.7763	2.713	3.0056	2.5845	37	30	34	99	132	90	1.82083	5.73334e-14	1.45416e-11	up	TraesCS5B02G551000	-- && --	--	--	putative glycine-rich cell wall structural protein 1 [Triticum aestivum]	A0A3B6LYN7_WHEAT SubName: Full=Uncharacterized protein {ECO:0000313|EnsemblPlants:TraesCS5B02G551000.1.cds1};	--	GO:0030134,COPII-coated ER to Golgi transport vesicle; GO:0005783,endoplasmic reticulum; GO:0005793,endoplasmic reticulum-Golgi intermediate compartment; GO:0005794,Golgi apparatus; GO:0006888,endoplasmic reticulum to Golgi vesicle-mediated transport; GO:0007030,Golgi organization; GO:0006886,intracellular protein transport; GO:0006810,transport; GO:0008150,biological_process; GO:0009987,cellular…	--	--	--	--
TraesCS6A02G138000	6.8101	7.234	6.6574	11.9056	11.5354	11.4499	391	441	400	596	695	547	0.739218	5.99413e-14	1.50809e-11	up	TraesCS6A02G138000	Peroxidase [Source:UniProtKB/TrEMBL%3BAcc:A0A1D6AFC1] && PER52_ARATH RecName: Full=Peroxidase 52; Short=Atperox P52; EC=1.11.1.7; AltName: Full=ATP49; Flags: Precursor;	K00430 peroxidase [EC:1.11.1.7] | (RefSeq) peroxidase P7-like (A)	ko00940: Phenylpropanoid biosynthesis; ko01100: Metabolic pathways; ko01110: Biosynthesis of secondary metabolites	peroxidase P7-like [Triticum dicoccoides]	A0A446V8J0_TRITD RecName: Full=Peroxidase {ECO:0000256|RuleBase:RU362060}; EC=1.11.1.7 {ECO:0000256|RuleBase:RU362060};	--	GO:0048046,apoplast; GO:0005794,Golgi apparatus; GO:0009505,plant-type cell wall; GO:0020037,heme binding; GO:0046872,metal ion binding; GO:0004601,peroxidase activity; GO:0042744,hydrogen peroxide catabolic process; GO:0009809,lignin biosynthetic process; GO:1901430,positive regulation of syringal lignin biosynthetic process; GO:0006979,response to oxidative stress; GO:0010089,xylem development;…	PF00141.26:Peroxidase	--	--	--
TraesCS6A02G311000	8.6262	8.4082	8.211	4.9947	4.8683	4.3683	515	533	513	260	305	217	-0.839251	6.19223e-14	1.5517e-11	down	TraesCS6A02G311000	-- && GDL28_ARATH RecName: Full=GDSL esterase/lipase At1g71250; EC=3.1.1.-; AltName: Full=Extracellular lipase At1g71250; Flags: Precursor;	--	--	GDSL esterase/lipase At3g53100-like [Triticum dicoccoides]	A0A446VNT8_TRITD SubName: Full=Uncharacterized protein {ECO:0000313|EMBL:VAI49489.1};	--	GO:0005576,extracellular region; GO:0016298,lipase activity; GO:0016042,lipid catabolic process; GO:0003674,molecular_function; GO:0003824,catalytic activity; GO:0016787,hydrolase activity; GO:0016788,hydrolase activity, acting on ester bonds; GO:0006629,lipid metabolic process; GO:0008150,biological_process; GO:0008152,metabolic process; GO:0009056,catabolic process; GO:0044238,primary metabolic…	PF00657.25:GDSL-like Lipase/Acylhydrolase	--	--	--
TraesCS3B02G515000	2.2676	1.7824	2.1995	0.4889	0.6337	0.6557	133	111	135	25	39	32	-1.82391	7.13604e-14	1.78033e-11	down	TraesCS3B02G515000	-- && CLP_ORYSJ RecName: Full=Chitinase CLP {ECO:0000303|PubMed:23331415}; Short=OsCLP {ECO:0000303|PubMed:23331415}; EC=3.2.1.14 {ECO:0000269|PubMed:23331415}; AltName: Full=Chitinase-like protein {ECO:0000303|PubMed:23331415}; Flags: Precursor;	K22683 aspartyl protease family protein [EC:3.4.23.-] | (RefSeq) aspartyl protease family protein 2-like (A)	--	chitinase CLP-like [Triticum dicoccoides]	W5CXR9_WHEAT RecName: Full=Peptidase A1 domain-containing protein {ECO:0000259|PROSITE:PS51767};	Aspartyl protease	GO:0048046,apoplast; GO:0004190,aspartic-type endopeptidase activity; GO:0008843,endochitinase activity; GO:0006032,chitin catabolic process; GO:0050832,defense response to fungus; GO:0000272,polysaccharide catabolic process; GO:0006508,proteolysis; GO:0040008,regulation of growth; GO:0048364,root development; GO:0048367,shoot system development; GO:0003674,molecular_function; GO:0003824,catalyti…	PF14541.9:Xylanase inhibitor C-terminal	--	--	--
TraesCS1D02G190700	21.7819	21.9863	22.8366	14.0033	13.4967	13.3432	669	717	734	375	435	341	-0.719048	7.16146e-14	1.78033e-11	down	TraesCS1D02G190700	-- && HIP39_ARATH RecName: Full=Heavy metal-associated isoprenylated plant protein 39 {ECO:0000303|PubMed:21072340, ECO:0000303|PubMed:23368984}; Short=AtHIP39 {ECO:0000303|PubMed:21072340, ECO:0000303|PubMed:23368984}; Flags: Precursor;	--	--	heavy metal-associated isoprenylated plant protein 39-like [Triticum aestivum]	M8BNY2_AEGTA RecName: Full=RNase H type-1 domain-containing protein {ECO:0000259|Pfam:PF13456};	Copper chaperone	GO:0046872,metal ion binding; GO:0003674,molecular_function; GO:0005488,binding; GO:0043167,ion binding; GO:0043169,cation binding	PF00403.29:Heavy-metal-associated domain	--	--	--
TraesCS4B02G324000	14.2852	12.596	12.6219	23.6022	22.2939	28.2155	345	323	319	497	565	567	0.892663	7.90965e-14	1.95856e-11	up	TraesCS4B02G324000	-- && DEF01_ARATH RecName: Full=Defensin-like protein 1; AltName: Full=Low-molecular-weight cysteine-rich protein 68; Short=Protein LCR68; AltName: Full=Plant defensin 2.3; Flags: Precursor;	--	--	predicted protein, partial [Hordeum vulgare subsp. vulgare]	F2EKF1_HORVV SubName: Full=Predicted protein {ECO:0000313|EMBL:BAK07823.1}; Flags: Fragment;	--	GO:0005576,extracellular region; GO:0005739,mitochondrion; GO:0009506,plasmodesma; GO:0006952,defense response; GO:0050832,defense response to fungus; GO:0031640,killing of cells of another organism; GO:0006950,response to stress; GO:0008150,biological_process; GO:0050896,response to stimulus; GO:0009605,response to external stimulus; GO:0009607,response to biotic stimulus; GO:0009620,response to…	PF00304.23:Gamma-thionin family	--	--	--
TraesCS7D02G098100	3.2829	3.0918	2.7136	1.1088	0.8637	1.1134	163	163	141	48	45	46	-1.58099	1.02978e-13	2.53987e-11	down	TraesCS7D02G098100	-- && IRT1_ORYSJ RecName: Full=Fe(2+) transport protein 1; AltName: Full=Fe(II) transport protein 1; AltName: Full=Iron-regulated transporter 1; Short=OsIRT1; Flags: Precursor;	K14709 solute carrier family 39 (zinc transporter), member 1/2/3 | (RefSeq) fe(2+) transport protein 1-like (A)	--	fe(2+) transport protein 1-like [Triticum aestivum]	A0A3B6TDI5_WHEAT SubName: Full=Uncharacterized protein {ECO:0000313|EnsemblPlants:TraesCS7D02G098100.1};	Fe2+/Zn2+ regulated transporter	GO:0016021,integral component of membrane; GO:0016020,membrane; GO:0005886,plasma membrane; GO:0005385,zinc ion transmembrane transporter activity; GO:0015691,cadmium ion transport; GO:0055072,iron ion homeostasis; GO:0006826,iron ion transport; GO:0071577,zinc ion transmembrane transport; GO:0006829,zinc ion transport; GO:0003674,molecular_function; GO:0005215,transporter activity; GO:0008324,ca…	PF02535.25:ZIP Zinc transporter	--	--	--
TraesCS1D02G092700	40.033	41.1016	37.7128	22.425	25.3456	28.2891	2330	2540	2297	1138	1548	1370	-0.657686	1.1541e-13	2.82474e-11	down	TraesCS1D02G092700	-- && E134_MAIZE RecName: Full=Endo-1,3;1,4-beta-D-glucanase; EC=3.2.1.-; Flags: Precursor;	K01061 carboxymethylenebutenolidase [EC:3.1.1.45] | (RefSeq) carboxymethylenebutenolidase homolog isoform X1 (A)	ko01100: Metabolic pathways	endo-1,3;1,4-beta-D-glucanase-like [Triticum aestivum]	A0A3B5ZRK1_WHEAT RecName: Full=DLH domain-containing protein {ECO:0000259|Pfam:PF01738};	Predicted hydrolase related to dienelactone hydrolase	GO:0005576,extracellular region; GO:0016787,hydrolase activity; GO:0003674,molecular_function; GO:0003824,catalytic activity; GO:0005575,cellular_component; GO:0110165,cellular anatomical entity	PF01738.21:Dienelactone hydrolase family	--	--	--
TraesCS1A02G033700	6.6147	6.769	6.3674	3.6744	3.9585	3.8504	543	590	547	263	341	263	-0.795079	1.25142e-13	3.02695e-11	down	TraesCS1A02G033700	-- && P2C46_ORYSJ RecName: Full=Putative protein phosphatase 2C 46; Short=OsPP2C46; EC=3.1.3.16;	K01102 pyruvate dehydrogenase phosphatase [EC:3.1.3.43] | (RefSeq) putative protein phosphatase 2C 46 (A)	--	putative protein phosphatase 2C 46 [Triticum aestivum]	A0A3B5XU40_WHEAT RecName: Full=Protein-serine/threonine phosphatase {ECO:0000256|ARBA:ARBA00013081}; EC=3.1.3.16 {ECO:0000256|ARBA:ARBA00013081};	Protein phosphatase 2C/pyruvate dehydrogenase (lipoamide) phosphatase	GO:0046872,metal ion binding; GO:0017018,myosin phosphatase activity; GO:0006470,protein dephosphorylation; GO:0003674,molecular_function; GO:0005488,binding; GO:0043167,ion binding; GO:0043169,cation binding; GO:0003824,catalytic activity; GO:0004721,phosphoprotein phosphatase activity; GO:0004722,protein serine/threonine phosphatase activity; GO:0016787,hydrolase activity; GO:0016788,hydrolase …	PF00481.24:Protein phosphatase 2C	--	--	--
TraesCS6B02G021100	88.5915	75.7856	81.7873	51.1744	50.0929	55.8882	1505	1367	1454	758	893	790	-0.661917	1.2655e-13	3.04923e-11	down	TraesCS6B02G021100	-- && --	--	--	hypothetical protein CFC21_085917 [Triticum aestivum]	A0A3B6PEQ5_WHEAT SubName: Full=Uncharacterized protein {ECO:0000313|EnsemblPlants:TraesCS6B02G021100.1.cds1};	--	--	--	--	--	--
TraesCS4A02G235800	6.5606	5.2022	5.9658	2.7185	2.4201	2.9504	310	261	295	112	120	116	-1.14985	1.62726e-13	3.87616e-11	down	TraesCS4A02G235800	Peroxidase [Source:UniProtKB/TrEMBL%3BAcc:A0A1D5X1T5] && PER2_MAIZE RecName: Full=Peroxidase 2; EC=1.11.1.7; AltName: Full=Plasma membrane-bound peroxidase 2; Short=pmPOX2; Flags: Precursor;	K00430 peroxidase [EC:1.11.1.7] | (RefSeq) peroxidase 2-like (A)	ko00940: Phenylpropanoid biosynthesis; ko01100: Metabolic pathways; ko01110: Biosynthesis of secondary metabolites	peroxidase 2-like [Triticum dicoccoides]	A0A3B6HX79_WHEAT RecName: Full=Peroxidase {ECO:0000256|RuleBase:RU362060}; EC=1.11.1.7 {ECO:0000256|RuleBase:RU362060};	--	GO:0005576,extracellular region; GO:0009505,plant-type cell wall; GO:0020037,heme binding; GO:0046872,metal ion binding; GO:0004601,peroxidase activity; GO:0032922,circadian regulation of gene expression; GO:0097167,circadian regulation of translation; GO:0042744,hydrogen peroxide catabolic process; GO:0042752,regulation of circadian rhythm; GO:0006979,response to oxidative stress; GO:0003674,mol…	PF00141.26:Peroxidase	--	--	--
TraesCS3B02G106900	25.4836	23.4532	24.1849	16.6474	15.4202	16.2798	1315	1285	1306	749	835	699	-0.611385	1.98087e-13	4.68286e-11	down	TraesCS3B02G106900	-- && LBD40_ARATH RecName: Full=LOB domain-containing protein 40; AltName: Full=ASYMMETRIC LEAVES 2-like protein 37; Short=AS2-like protein 37;	K13944 LOB domain-containing protein 16 | (RefSeq) LOB domain-containing protein 29-like (A)	--	LOB domain-containing protein 42-like [Triticum aestivum]	A0A077RA14_WHEAT SubName: Full=(bread wheat) hypothetical protein {ECO:0000313|EMBL:CDJ26274.1};	--	GO:0010468,regulation of gene expression; GO:0009739,response to gibberellin; GO:0008150,biological_process; GO:0008152,metabolic process; GO:0010467,gene expression; GO:0019222,regulation of metabolic process; GO:0043170,macromolecule metabolic process; GO:0050789,regulation of biological process; GO:0060255,regulation of macromolecule metabolic process; GO:0065007,biological regulation; GO:0071…	PF03195.17:Lateral organ boundaries (LOB) domain	LOB	TF	LOB
novel.5794	34.3327	31.7794	35.0618	18.1663	21.4368	21.6686	815	801	871	376	534	428	-0.735746	2.18035e-13	5.13505e-11	down	--	-- && --	--	--	--	--	--	--	--	--	--	--
TraesCS2A02G109800	11.837	9.9537	8.7009	4.6621	4.0906	5.0807	364	325	280	125	132	130	-1.15914	2.2106e-13	5.1868e-11	down	TraesCS2A02G109800	Ethylene-responsive transcription factor ERF071 [Source:Projected from Arabidopsis thaliana (AT2G47520) UniProtKB/Swiss-Prot%3BAcc:O22259] && RAP23_ARATH RecName: Full=Ethylene-responsive transcription factor RAP2-3; AltName: Full=Cadmium-induced protein AS30; AltName: Full=Ethylene response factor 72; Short=ERF72; AltName: Full=Ethylene-responsive element binding protein; Short=AtEBP; AltName: F…	K09286 EREBP-like factor | (RefSeq) ethylene-responsive transcription factor ERF071-like (A)	--	ethylene-responsive transcription factor ERF071-like [Triticum aestivum]	A0A3B6ASH2_WHEAT SubName: Full=Ethylene response factor {ECO:0000313|EMBL:QBC40999.1};	--	GO:0005737,cytoplasm; GO:0005634,nucleus; GO:0005886,plasma membrane; GO:0003677,DNA binding; GO:0003700,DNA-binding transcription factor activity; GO:0000976,transcription cis-regulatory region binding; GO:0008219,cell death; GO:0009873,ethylene-activated signaling pathway; GO:0010286,heat acclimation; GO:0045893,positive regulation of DNA-templated transcription; GO:0009735,response to cytokini…	PF00847.23:AP2 domain	AP2/ERF-ERF	TF	AP2/ERF->AP2/ERF-ERF
TraesCS6B02G214700	1.2983	1.1444	1.2248	0.2673	0.1428	0.22	78	73	77	14	9	11	-2.57561	2.2581e-13	5.27847e-11	down	TraesCS6B02G214700	-- && CKX7_ORYSJ RecName: Full=Cytokinin dehydrogenase 7; EC=1.5.99.12; AltName: Full=Cytokinin oxidase 7; Short=OsCKX7; Flags: Precursor;	K00279 cytokinin dehydrogenase [EC:1.5.99.12] | (RefSeq) cytokinin dehydrogenase 7 (A)	ko00908: Zeatin biosynthesis; ko01110: Biosynthesis of secondary metabolites	cytokinin dehydrogenase 7 [Triticum aestivum]	A0A3B6PML0_WHEAT RecName: Full=Cytokinin dehydrogenase {ECO:0000256|ARBA:ARBA00011928}; EC=1.5.99.12 {ECO:0000256|ARBA:ARBA00011928};	Proteins containing the FAD binding domain	GO:0005615,extracellular space; GO:0019139,cytokinin dehydrogenase activity; GO:0071949,FAD binding; GO:0016491,oxidoreductase activity; GO:0009690,cytokinin metabolic process; GO:0003674,molecular_function; GO:0003824,catalytic activity; GO:0016645,oxidoreductase activity, acting on the CH-NH group of donors; GO:0000166,nucleotide binding; GO:0005488,binding; GO:0036094,small molecule binding; G…	PF09265.13:Cytokinin dehydrogenase 1, FAD and cytokinin binding	--	--	--
TraesCS5B02G407700	9.5484	6.7446	7.1214	1.5358	2.2193	2.8689	164	123	128	23	40	41	-1.83824	2.49184e-13	5.80321e-11	down	TraesCS5B02G407700	-- && --	--	--	unnamed protein product [Triticum turgidum subsp. durum]	A0A446UNF4_TRITD SubName: Full=Uncharacterized protein {ECO:0000313|EMBL:VAI37146.1};	--	--	--	--	--	--
TraesCS5D02G320800	67.3762	62.2178	53.1337	35.9838	37.2817	40.6678	2461	2413	2031	1146	1429	1236	-0.696453	2.58646e-13	6.00126e-11	down	TraesCS5D02G320800	-- && ERF71_ARATH RecName: Full=Ethylene-responsive transcription factor ERF071 {ECO:0000305}; Short=AtERF71 {ECO:0000303|PubMed:25344007}; AltName: Full=Protein HYPOXIA RESPONSIVE ERF 2 {ECO:0000303|PubMed:20113439};	K09286 EREBP-like factor | (RefSeq) ethylene-responsive transcription factor ERF071-like (A)	--	ethylene-responsive transcription factor ERF071 [Aegilops tauschii subsp. strangulata]	A0A3B6MVF2_WHEAT SubName: Full=Ethylene response factor {ECO:0000313|EMBL:QBC40979.1};	--	GO:0005634,nucleus; GO:0003700,DNA-binding transcription factor activity; GO:1990837,sequence-specific double-stranded DNA binding; GO:0071456,cellular response to hypoxia; GO:0006952,defense response; GO:0009873,ethylene-activated signaling pathway; GO:0045893,positive regulation of DNA-templated transcription; GO:2000280,regulation of root development; GO:0034059,response to anoxia; GO:0009414,…	PF00847.23:AP2 domain	AP2/ERF-ERF	TF	AP2/ERF->AP2/ERF-ERF
TraesCS3A02G481600	21.9821	20.1828	17.3534	11.3515	12.4845	11.0187	995	970	822	448	593	415	-0.784999	2.72431e-13	6.29779e-11	down	TraesCS3A02G481600	-- && E13C_HORVU RecName: Full=Glucan endo-1,3-beta-glucosidase GIII; EC=3.2.1.39; AltName: Full=(1->3)-beta-glucan endohydrolase GIII; AltName: Full=(1->3)-beta-glucanase isoenzyme GIII; AltName: Full=Beta-1,3-endoglucanase GIII; Flags: Precursor;	K25108 licheninase [EC:3.2.1.73] | (RefSeq) lichenase-2 isoform X1 (A)	--	glucan endo-1,3-beta-glucosidase GIII-like isoform X1 [Triticum aestivum]	A0A3B6ERH2_WHEAT SubName: Full=Uncharacterized protein {ECO:0000313|EnsemblPlants:TraesCS3A02G481600.1};	--	GO:0042973,glucan endo-1,3-beta-D-glucosidase activity; GO:0005975,carbohydrate metabolic process; GO:0006952,defense response; GO:0003674,molecular_function; GO:0003824,catalytic activity; GO:0004553,hydrolase activity, hydrolyzing O-glycosyl compounds; GO:0008422,beta-glucosidase activity; GO:0015926,glucosidase activity; GO:0016787,hydrolase activity; GO:0016798,hydrolase activity, acting on g…	PF00332.21:Glycosyl hydrolases family 17	--	--	--
TraesCS5D02G537800	0.725	0.6188	0.6062	2.2346	2.4396	2.3961	32	29	28	86	113	88	1.847	3.48065e-13	8.01662e-11	up	TraesCS5D02G537800	-- && --	--	--	putative glycine-rich cell wall structural protein 1 [Triticum aestivum]	A0A453MI89_AEGTS SubName: Full=Uncharacterized protein {ECO:0000313|EnsemblPlants:AET5Gv21192700.1};	--	--	--	--	--	--
TraesCS1A02G407800	3.4834	3.6524	3.5746	6.6913	6.5081	6.7229	203	226	218	340	398	326	0.881243	3.64457e-13	8.36341e-11	up	TraesCS1A02G407800	Patatin [Source:UniProtKB/TrEMBL%3BAcc:W4ZQZ0] && PLP2_ORYSI RecName: Full=Patatin-like protein 2; EC=3.1.1.-;	--	--	patatin-like protein 2 isoform X1 [Triticum aestivum]	A0A446JBE0_TRITD RecName: Full=Patatin {ECO:0000256|RuleBase:RU361262}; EC=3.1.1.- {ECO:0000256|RuleBase:RU361262};	Ca2+-independent phospholipase A2	GO:0016298,lipase activity; GO:0006952,defense response; GO:0016042,lipid catabolic process; GO:0003674,molecular_function; GO:0003824,catalytic activity; GO:0016787,hydrolase activity; GO:0016788,hydrolase activity, acting on ester bonds; GO:0006950,response to stress; GO:0008150,biological_process; GO:0050896,response to stimulus; GO:0006629,lipid metabolic process; GO:0008152,metabolic process…	PF01734.25:Patatin-like phospholipase	--	--	--
TraesCS1D02G337000	10.2561	13.201	7.7315	1.307	2.7149	1.9174	90	123	71	10	25	14	-2.3883	3.90172e-13	8.92083e-11	down	TraesCS1D02G337000	-- && --	--	--	hypothetical protein CFC21_013118 [Triticum aestivum]	N1QVE1_AEGTA SubName: Full=Uncharacterized protein {ECO:0000313|EMBL:EMT13266.1, ECO:0000313|EnsemblPlants:EMT13266};	--	--	--	--	--	--
TraesCS2B02G110700	22.7634	21.9365	21.7328	13.7298	15.1266	14.7535	1120	1146	1119	589	781	604	-0.619993	4.12328e-13	9.39314e-11	down	TraesCS2B02G110700	-- && ASMT1_ORYSJ RecName: Full=Acetylserotonin O-methyltransferase 1 {ECO:0000305}; Short=OsASMT1 {ECO:0000303|PubMed:24134674}; EC=2.1.1.4 {ECO:0000269|PubMed:21210840};	K22588 acetylserotonin O-methyltransferase, plant [EC:2.1.1.4] | (RefSeq) acetylserotonin O-methyltransferase 1-like (A)	ko00380: Tryptophan metabolism; ko01100: Metabolic pathways; ko01110: Biosynthesis of secondary metabolites	acetylserotonin O-methyltransferase 1-like [Triticum aestivum]	A0A3B6C2D8_WHEAT SubName: Full=Uncharacterized protein {ECO:0000313|EnsemblPlants:TraesCS2B02G110700.1};	Hydroxyindole-O-methyltransferase and related SAM-dependent methyltransferases	GO:0005737,cytoplasm; GO:0017096,acetylserotonin O-methyltransferase activity; GO:0008171,O-methyltransferase activity; GO:0046983,protein dimerization activity; GO:0008757,S-adenosylmethionine-dependent methyltransferase activity; GO:0019438,aromatic compound biosynthetic process; GO:0030187,melatonin biosynthetic process; GO:0032259,methylation; GO:0003674,molecular_function; GO:0003824,catalyt…	PF00891.21:O-methyltransferase domain	--	--	--
TraesCS1B02G415800	14.6552	15.0385	18.4126	28.1277	26.8133	22.4562	2211	2409	2907	3700	4245	2819	0.673787	5.18129e-13	1.17606e-10	up	TraesCS1B02G415800	Probable ubiquitin-conjugating enzyme E2 24 [Source:Projected from Arabidopsis thaliana (AT2G33770) UniProtKB/Swiss-Prot%3BAcc:Q8VY10] && UBC24_ARATH RecName: Full=Probable ubiquitin-conjugating enzyme E2 24 {ECO:0000303|PubMed:16339806}; EC=2.3.2.23 {ECO:0000305}; AltName: Full=AtPHO2 {ECO:0000303|PubMed:16679424}; AltName: Full=E2 ubiquitin-conjugating enzyme 24 {ECO:0000303|PubMed:16339806}; A…	K10581 ubiquitin-conjugating enzyme E2 O [EC:2.3.2.24] | (RefSeq) probable ubiquitin-conjugating enzyme E2 24 isoform X1 (A)	ko04120: Ubiquitin mediated proteolysis	probable ubiquitin-conjugating enzyme E2 24 isoform X1 [Triticum aestivum]	A0A446KBH6_TRITD RecName: Full=UBC core domain-containing protein {ECO:0000259|PROSITE:PS50127};	Ubiquitin-conjugating enzyme	GO:0005783,endoplasmic reticulum; GO:0005789,endoplasmic reticulum membrane; GO:0005794,Golgi apparatus; GO:0000139,Golgi membrane; GO:0005524,ATP binding; GO:0016874,ligase activity; GO:0061631,ubiquitin conjugating enzyme activity; GO:0016036,cellular response to phosphate starvation; GO:0055062,phosphate ion homeostasis; GO:0006817,phosphate ion transport; GO:2000185,regulation of phosphate tr…	PF00179.29:Ubiquitin-conjugating enzyme	--	--	--
TraesCS7D02G334300	44.3822	37.3373	34.6908	25.3118	24.62	22.0462	2192	1958	1793	1090	1276	906	-0.708196	5.44123e-13	1.22618e-10	down	TraesCS7D02G334300	Peroxidase [Source:UniProtKB/TrEMBL%3BAcc:W5I050] && PER4_VITVI RecName: Full=Peroxidase 4 {ECO:0000250|UniProtKB:Q42578}; EC=1.11.1.7; Flags: Precursor;	K00430 peroxidase [EC:1.11.1.7] | (RefSeq) peroxidase P7-like (A)	ko00940: Phenylpropanoid biosynthesis; ko01100: Metabolic pathways; ko01110: Biosynthesis of secondary metabolites	peroxidase P7 [Aegilops tauschii subsp. strangulata]	M8BZD7_AEGTA RecName: Full=Peroxidase {ECO:0000256|RuleBase:RU362060}; EC=1.11.1.7 {ECO:0000256|RuleBase:RU362060};	--	GO:0005576,extracellular region; GO:0020037,heme binding; GO:0046872,metal ion binding; GO:0004601,peroxidase activity; GO:0042744,hydrogen peroxide catabolic process; GO:0006979,response to oxidative stress; GO:0003674,molecular_function; GO:0005488,binding; GO:0046906,tetrapyrrole binding; GO:0097159,organic cyclic compound binding; GO:1901363,heterocyclic compound binding; GO:0043167,ion bindi…	PF00141.26:Peroxidase	--	--	--
TraesCS1D02G401200	68.1125	75.6243	77.9705	42.6102	49.109	43.6899	682	804	817	372	516	364	-0.722025	5.49854e-13	1.23465e-10	down	TraesCS1D02G401200	-- && --	--	--	hypothetical protein CFC21_013753 [Triticum aestivum]	A0A3B6A0S8_WHEAT SubName: Full=Uncharacterized protein {ECO:0000313|EnsemblPlants:TraesCS1D02G401200.1.cds1};	--	GO:0033612,receptor serine/threonine kinase binding; GO:0045168,cell-cell signaling involved in cell fate commitment; GO:0003674,molecular_function; GO:0005102,signaling receptor binding; GO:0005488,binding; GO:0005515,protein binding; GO:0007154,cell communication; GO:0007267,cell-cell signaling; GO:0008150,biological_process; GO:0009987,cellular process; GO:0023052,signaling; GO:0030154,cell di…	--	--	--	--
TraesCS3A02G144900	13.096	11.4734	12.2232	6.4814	6.127	6.8324	387	360	378	167	190	168	-0.936076	6.7491e-13	1.51004e-10	down	TraesCS3A02G144900	-- && --	--	--	hypothetical protein CFC21_034706 [Triticum aestivum]	A0A3B6EDB0_WHEAT SubName: Full=Uncharacterized protein {ECO:0000313|EnsemblPlants:TraesCS3A02G144900.1};	--	--	--	--	--	--
TraesCS1A02G353600	1.6128	1.7418	1.5001	0.1233	0.4508	0.1292	75	86	73	5	22	5	-2.7424	6.93907e-13	1.54702e-10	down	TraesCS1A02G353600	-- && XIP1_ORYSJ RecName: Full=Xylanase inhibitor protein 1 {ECO:0000303|PubMed:15794761}; Short=XIP-I {ECO:0000303|PubMed:15794761}; AltName: Full=Class III chitinase homolog a {ECO:0000305}; AltName: Full=RIXI protein {ECO:0000303|PubMed:15794761}; Flags: Precursor;	K01183 chitinase [EC:3.2.1.14] | (RefSeq) xylanase inhibitor protein 1-like (A)	ko00520: Amino sugar and nucleotide sugar metabolism; ko01100: Metabolic pathways	xylanase inhibitor protein 1-like [Triticum dicoccoides]	A0A3B5Y5A2_WHEAT RecName: Full=GH18 domain-containing protein {ECO:0000259|PROSITE:PS51910};	Chitinase	GO:0005576,extracellular region; GO:0004568,chitinase activity; GO:0004857,enzyme inhibitor activity; GO:0005975,carbohydrate metabolic process; GO:0050832,defense response to fungus; GO:0003674,molecular_function; GO:0003824,catalytic activity; GO:0004553,hydrolase activity, hydrolyzing O-glycosyl compounds; GO:0016787,hydrolase activity; GO:0016798,hydrolase activity, acting on glycosyl bonds; …	PF00704.31:Glycosyl hydrolases family 18	--	--	--
TraesCS2B02G599900	41.5404	31.8571	30.46	56.5049	58.2979	57.2932	3516	2863	2698	4170	5178	4035	0.713362	6.96585e-13	1.54748e-10	up	TraesCS2B02G599900	-- && HGL1B_WHEAT RecName: Full=4-hydroxy-7-methoxy-3-oxo-3,4-dihydro-2H-1,4-benzoxazin-2-yl glucoside beta-D-glucosidase 1b, chloroplastic; EC=3.2.1.182; AltName: Full=Beta-glucosidase 1b; Short=Taglu1b; EC=3.2.1.21; Flags: Precursor;	K20835 avenacosidase [EC:3.2.1.188] | (RefSeq) 4-hydroxy-7-methoxy-3-oxo-3,4-dihydro-2H-1, 4-benzoxazin-2-yl glucoside beta-D-glucosidase 1b, chloroplastic-like isoform X1 (A)	--	hypothetical protein CFC21_026615 [Triticum aestivum]	A0A3B6CGV4_WHEAT SubName: Full=Uncharacterized protein {ECO:0000313|EnsemblPlants:TraesCS2B02G599900.3};	Beta-glucosidase, lactase phlorizinhydrolase, and related proteins	GO:0009507,chloroplast; GO:0008422,beta-glucosidase activity; GO:0102726,DIMBOA glucoside beta-D-glucosidase activity; GO:0102483,scopolin beta-glucosidase activity; GO:0005975,carbohydrate metabolic process; GO:0003674,molecular_function; GO:0003824,catalytic activity; GO:0004553,hydrolase activity, hydrolyzing O-glycosyl compounds; GO:0015926,glucosidase activity; GO:0016787,hydrolase activity;…	PF00232.21:Glycosyl hydrolase family 1	--	--	--
TraesCS3A02G060000	1.5267	1.6447	1.5089	0.5877	0.5282	0.6158	146	167	151	49	53	49	-1.45323	8.33633e-13	1.8389e-10	down	TraesCS3A02G060000	-- && Y3475_ARATH RecName: Full=Probable LRR receptor-like serine/threonine-protein kinase At3g47570; EC=2.7.11.1; Flags: Precursor;	K13415 protein brassinosteroid insensitive 1 [EC:2.7.10.1 2.7.11.1] | (RefSeq) brassinosteroid LRR receptor kinase BRI1-like (A)	ko04075: Plant hormone signal transduction	receptor kinase-like protein Xa21 [Triticum aestivum]	A0A446N313_TRITD RecName: Full=Protein kinase domain-containing protein {ECO:0000259|PROSITE:PS50011};	--	GO:0016021,integral component of membrane; GO:0005886,plasma membrane; GO:0005524,ATP binding; GO:0106310,protein serine kinase activity; GO:0004674,protein serine/threonine kinase activity; GO:0006468,protein phosphorylation; GO:0000166,nucleotide binding; GO:0003674,molecular_function; GO:0005488,binding; GO:0017076,purine nucleotide binding; GO:0030554,adenyl nucleotide binding; GO:0032553,rib…	PF00069.28:Protein kinase domain	--	--	--
TraesCS2A02G290500	12.9725	12.3178	13.2204	8.7942	8.7593	7.8805	1098	1107	1171	649	778	555	-0.610797	9.35149e-13	2.05559e-10	down	TraesCS2A02G290500	-- && P2C39_ORYSJ RecName: Full=Probable protein phosphatase 2C 39; Short=OsPP2C39; EC=3.1.3.16;	K01102 pyruvate dehydrogenase phosphatase [EC:3.1.3.43] | (RefSeq) putative protein phosphatase 2C 46 (A)	--	hypothetical protein CFC21_006094 [Triticum aestivum]	A0A3B6AZC5_WHEAT RecName: Full=Protein-serine/threonine phosphatase {ECO:0000256|ARBA:ARBA00013081}; EC=3.1.3.16 {ECO:0000256|ARBA:ARBA00013081};	Protein phosphatase 2C/pyruvate dehydrogenase (lipoamide) phosphatase	GO:0046872,metal ion binding; GO:0017018,myosin phosphatase activity; GO:0006470,protein dephosphorylation; GO:0003674,molecular_function; GO:0005488,binding; GO:0043167,ion binding; GO:0043169,cation binding; GO:0003824,catalytic activity; GO:0004721,phosphoprotein phosphatase activity; GO:0004722,protein serine/threonine phosphatase activity; GO:0016787,hydrolase activity; GO:0016788,hydrolase …	PF00481.24:Protein phosphatase 2C	--	--	--
TraesCS7D02G330200	113.523	123.841	130.545	76.4578	82.1256	85.111	1175	1361	1414	690	892	733	-0.607116	9.51574e-13	2.08438e-10	down	TraesCS7D02G330200	-- && --	--	--	hypothetical protein CFC21_109764 [Triticum aestivum]	A0A3B6TLE0_WHEAT SubName: Full=Uncharacterized protein {ECO:0000313|EnsemblPlants:TraesCS7D02G330200.1};	--	--	--	--	--	--
TraesCS7B02G299500	15.9994	15.5239	14.9806	10.6617	9.4347	10.4618	1191	1227	1167	692	737	648	-0.621198	1.07784e-12	2.35274e-10	down	TraesCS7B02G299500	-- && C7A10_PANGI RecName: Full=Cytochrome P450 CYP73A100; EC=1.14.-.-;	K00487 trans-cinnamate 4-monooxygenase [EC:1.14.14.91] | (RefSeq) cytochrome P450 CYP73A100-like (A)	ko00130: Ubiquinone and other terpenoid-quinone biosynthesis; ko00940: Phenylpropanoid biosynthesis; ko00941: Flavonoid biosynthesis; ko00945: Stilbenoid, diarylheptanoid and gingerol biosynthesis; ko01100: Metabolic pathways; ko01110: Biosynthesis of secondary metabolites	cytochrome P450 CYP73A100-like [Triticum dicoccoides]	A0A446YPZ1_TRITD SubName: Full=Uncharacterized protein {ECO:0000313|EMBL:VAI90629.1};	Cytochrome P450 CYP2 subfamily	GO:0016021,integral component of membrane; GO:0020037,heme binding; GO:0005506,iron ion binding; GO:0004497,monooxygenase activity; GO:0016705,oxidoreductase activity, acting on paired donors, with incorporation or reduction of molecular oxygen; GO:0003674,molecular_function; GO:0005488,binding; GO:0046906,tetrapyrrole binding; GO:0097159,organic cyclic compound binding; GO:1901363,heterocyclic c…	PF00067.25:Cytochrome P450	--	--	--
TraesCS7D02G374500	1.5303	1.8223	1.8153	0.4035	0.4861	0.5073	87	110	108	20	29	24	-1.89963	1.46568e-12	3.16621e-10	down	TraesCS7D02G374500	-- && --	--	--	uncharacterized protein LOC109752730 [Aegilops tauschii subsp. strangulata]	A0A453SFQ1_AEGTS SubName: Full=Uncharacterized protein {ECO:0000313|EnsemblPlants:AET7Gv20926100.1};	--	--	PF13431.9:Tetratricopeptide repeat	--	--	--
TraesCS4A02G484800	32.2876	29.1617	28.9761	22.2559	19.2264	17.478	2975	2853	2794	1788	1859	1340	-0.631408	1.47624e-12	3.17808e-10	down	TraesCS4A02G484800	-- && SST_FESAR RecName: Full=Sucrose:sucrose 1-fructosyltransferase; EC=2.4.1.99; AltName: Full=Sucrose 1(F)-fructosyltransferase; AltName: Full=Sucrose:sucrose 1(F)-beta-D-fructosyltransferase; Flags: Precursor;	K21351 sucrose:sucrose fructosyltransferase [EC:2.4.1.99] | (RefSeq) sucrose:sucrose 1-fructosyltransferase-like (A)	--	sucrose:sucrose 1-fructosyltransferase-like [Triticum aestivum]	A0A3B6I3P5_WHEAT SubName: Full=Uncharacterized protein {ECO:0000313|EnsemblPlants:TraesCS4A02G484800.1};	Beta-fructofuranosidase (invertase)	GO:0005773,vacuole; GO:0004564,beta-fructofuranosidase activity; GO:0050306,sucrose 1F-fructosyltransferase activity; GO:0005975,carbohydrate metabolic process; GO:0003674,molecular_function; GO:0003824,catalytic activity; GO:0004553,hydrolase activity, hydrolyzing O-glycosyl compounds; GO:0016787,hydrolase activity; GO:0016798,hydrolase activity, acting on glycosyl bonds; GO:0016740,transferase …	PF00251.23:Glycosyl hydrolases family 32 N-terminal domain	--	--	--
novel.5824	6.1173	7.5735	7.2506	4.0181	3.6845	3.3814	337	443	418	193	213	155	-0.930947	1.55534e-12	3.33691e-10	down	--	-- && MLO1_ARATH RecName: Full=MLO-like protein 1; Short=AtMlo1; AltName: Full=MLO protein homolog 1; Short=AtMlo-H1;	K08472 mlo protein | (RefSeq) MLO-like protein 1 (A)	--	MLO-like protein 1 [Triticum aestivum]	A0A446RL72_TRITD RecName: Full=MLO-like protein {ECO:0000256|RuleBase:RU280816};	--	GO:0016021,integral component of membrane; GO:0005886,plasma membrane; GO:0005516,calmodulin binding; GO:0006952,defense response; GO:0009607,response to biotic stimulus; GO:0003674,molecular_function; GO:0005488,binding; GO:0005515,protein binding; GO:0006950,response to stress; GO:0008150,biological_process; GO:0050896,response to stimulus; GO:0005575,cellular_component; GO:0016020,membrane; GO…	PF03094.18:Mlo family	--	--	--
TraesCS4B02G278600	2.0335	1.619	1.7628	0.4087	0.4195	0.4535	97	82	88	17	21	18	-2.09415	1.61386e-12	3.45063e-10	down	TraesCS4B02G278600	-- && ZIP9_ORYSJ RecName: Full=Zinc transporter 9; AltName: Full=ZRT/IRT-like protein 9; Short=OsZIP9; Flags: Precursor;	K14709 solute carrier family 39 (zinc transporter), member 1/2/3 | (RefSeq) zinc transporter 9-like (A)	--	zinc transporter 9-like [Triticum aestivum]	A0A3B6IUS2_WHEAT SubName: Full=Uncharacterized protein {ECO:0000313|EnsemblPlants:TraesCS4B02G278600.1};	Fe2+/Zn2+ regulated transporter	GO:0016021,integral component of membrane; GO:0016020,membrane; GO:0005886,plasma membrane; GO:0005385,zinc ion transmembrane transporter activity; GO:0071577,zinc ion transmembrane transport; GO:0003674,molecular_function; GO:0005215,transporter activity; GO:0008324,cation transmembrane transporter activity; GO:0015075,ion transmembrane transporter activity; GO:0015318,inorganic molecular entity…	PF02535.25:ZIP Zinc transporter	--	--	--
TraesCS1A02G370100	9.9851	9.8874	9.6307	5.0838	5.558	5.916	428	450	432	190	250	211	-0.847252	1.62776e-12	3.46851e-10	down	TraesCS1A02G370100	-- && ADH3_HORVU RecName: Full=Alcohol dehydrogenase 3; EC=1.1.1.1 {ECO:0000250|UniProtKB:P06525};	K18857 alcohol dehydrogenase class-P [EC:1.1.1.1] | (RefSeq) alcohol dehydrogenase 3-like (A)	ko00010: Glycolysis / Gluconeogenesis; ko00071: Fatty acid degradation; ko00350: Tyrosine metabolism; ko00592: alpha-Linolenic acid metabolism; ko00620: Pyruvate metabolism; ko01100: Metabolic pathways; ko01110: Biosynthesis of secondary metabolites	hypothetical protein CFC21_003792 [Triticum aestivum]	A0A3B5Y5S7_WHEAT SubName: Full=Uncharacterized protein {ECO:0000313|EnsemblPlants:TraesCS1A02G370100.1};	Alcohol dehydrogenase, class III	GO:0005737,cytoplasm; GO:0004022,alcohol dehydrogenase (NAD+) activity; GO:0008270,zinc ion binding; GO:0071704,organic substance metabolic process; GO:0003674,molecular_function; GO:0003824,catalytic activity; GO:0016491,oxidoreductase activity; GO:0016614,oxidoreductase activity, acting on CH-OH group of donors; GO:0016616,oxidoreductase activity, acting on the CH-OH group of donors, NAD or NAD…	PF00107.29:Zinc-binding dehydrogenase	--	--	--
TraesCS2B02G295100	3.1195	3.3627	3.0886	1.444	1.2356	1.197	166	190	172	67	69	53	-1.31906	2.3088e-12	4.88646e-10	down	TraesCS2B02G295100	-- && QORH_ARATH RecName: Full=Chloroplast envelope quinone oxidoreductase homolog {ECO:0000303|PubMed:20424175}; Short=ceQORH {ECO:0000303|PubMed:20424175}; EC=1.3.1.- {ECO:0000269|PubMed:26678323};	K00224 chloroplastic oxoene reductase [EC:1.3.1.-] | (RefSeq) chloroplast envelope quinone oxidoreductase homolog (A)	ko00592: alpha-Linolenic acid metabolism; ko01110: Biosynthesis of secondary metabolites	chloroplast envelope quinone oxidoreductase homolog [Triticum aestivum]	A0A3B6C6F5_WHEAT RecName: Full=PKS_ER domain-containing protein {ECO:0000259|SMART:SM00829};	Zinc-binding oxidoreductase	GO:0009507,chloroplast; GO:0009941,chloroplast envelope; GO:0009706,chloroplast inner membrane; GO:0009535,chloroplast thylakoid membrane; GO:0005829,cytosol; GO:0000325,plant-type vacuole; GO:0005886,plasma membrane; GO:0016491,oxidoreductase activity; GO:0003674,molecular_function; GO:0003824,catalytic activity; GO:0005575,cellular_component; GO:0005622,intracellular anatomical structure; GO:00…	PF13602.9:Zinc-binding dehydrogenase	--	--	--
TraesCS1A02G211000	21.3719	19.1903	18.6695	13.7361	13.2612	11.7323	1631	1555	1491	914	1062	745	-0.626534	2.40012e-12	5.06264e-10	down	TraesCS1A02G211000	-- && PTR7_ARATH RecName: Full=Protein NRT1/ PTR FAMILY 6.3; Short=AtNPF6.3; AltName: Full=Nitrate transporter 1.1; Short=AtNRT1; AltName: Full=Nitrate/chlorate transporter; AltName: Full=Protein CHLORINA 1;	K26549 MFS transporter, POT/PTR family, nitrate transporter | (RefSeq) protein NRT1/ PTR FAMILY 6.3-like (A)	--	protein NRT1/ PTR FAMILY 6.3-like [Triticum dicoccoides]	A0A452YU70_AEGTS SubName: Full=Uncharacterized protein {ECO:0000313|EnsemblPlants:AET1Gv20534500.2};	H+/oligopeptide symporter	GO:0016021,integral component of membrane; GO:0005886,plasma membrane; GO:0015112,nitrate transmembrane transporter activity; GO:0015293,symporter activity; GO:0009734,auxin-activated signaling pathway; GO:0010540,basipetal auxin transport; GO:0048527,lateral root development; GO:0042128,nitrate assimilation; GO:0015706,nitrate transmembrane transport; GO:0006857,oligopeptide transport; GO:004857…	PF00854.24:POT family	--	--	--
TraesCS2D02G000200	12.4893	12.1546	10.3851	7.1118	5.8464	6.6886	570	589	496	283	280	254	-0.851613	2.53865e-12	5.33688e-10	down	TraesCS2D02G000200	-- && NADO1_ORYSJ RecName: Full=Probable NAD(P)H-dependent oxidoreductase 1; EC=1.1.1.-;	K22374 3''-deamino-3''-oxonicotianamine reductase [EC:1.1.1.285] | (RefSeq) probable NAD(P)H-dependent oxidoreductase 1 (A)	ko00999: Biosynthesis of various plant secondary metabolites; ko01100: Metabolic pathways; ko01110: Biosynthesis of secondary metabolites	unnamed protein product [Triticum aestivum]	A0A7H4L9X7_WHEAT SubName: Full=Genome assembly, chromosome: II {ECO:0000313|EMBL:SPT15415.1};	Aldo/keto reductase family proteins	GO:0005829,cytosol; GO:0004032,alditol:NADP+ 1-oxidoreductase activity; GO:0003674,molecular_function; GO:0003824,catalytic activity; GO:0004033,aldo-keto reductase (NADP) activity; GO:0008106,alcohol dehydrogenase (NADP+) activity; GO:0016491,oxidoreductase activity; GO:0016614,oxidoreductase activity, acting on CH-OH group of donors; GO:0016616,oxidoreductase activity, acting on the CH-OH group…	PF00248.24:Aldo/keto reductase family	--	--	--
TraesCS2D02G396300	4.2798	4.4248	4.0999	2.4235	2.3101	2.4493	399	438	400	197	226	190	-0.84928	2.57034e-12	5.37192e-10	down	TraesCS2D02G396300	-- && C04C1_PINTA RecName: Full=Cytochrome P450 704C1; EC=1.14.-.-; AltName: Full=Cytochrome P450 CYPD;	K20495 long-chain fatty acid omega-monooxygenase [EC:1.14.14.80] | (RefSeq) cytochrome P450 704B1-like (A)	ko00071: Fatty acid degradation; ko00073: Cutin, suberine and wax biosynthesis; ko01100: Metabolic pathways	hypothetical protein CFC21_031098 [Triticum aestivum]	A0A453CL94_AEGTS SubName: Full=Uncharacterized protein {ECO:0000313|EnsemblPlants:AET2Gv20887300.2};	Cytochrome P450 CYP4/CYP19/CYP26 subfamilies	GO:0016021,integral component of membrane; GO:0020037,heme binding; GO:0005506,iron ion binding; GO:0004497,monooxygenase activity; GO:0016705,oxidoreductase activity, acting on paired donors, with incorporation or reduction of molecular oxygen; GO:0003674,molecular_function; GO:0005488,binding; GO:0046906,tetrapyrrole binding; GO:0097159,organic cyclic compound binding; GO:1901363,heterocyclic c…	PF00067.25:Cytochrome P450	--	--	--
TraesCS6D02G160400	17.5254	16.6333	16.2658	11.5048	10.5187	10.5195	905	912	879	518	570	452	-0.646167	2.57247e-12	5.37192e-10	down	TraesCS6D02G160400	-- && AVT6A_ARATH RecName: Full=Amino acid transporter AVT6A {ECO:0000305}; Short=AtAvt6A {ECO:0000303|PubMed:27925655};	K14207 solute carrier family 38 (sodium-coupled neutral amino acid transporter), member 2 | (RefSeq) amino acid transporter AVT6A-like (A)	--	amino acid transporter AVT6A-like [Triticum aestivum]	A0A3B6QDI2_WHEAT RecName: Full=Aa_trans domain-containing protein {ECO:0000259|Pfam:PF01490};	Amino acid transporter protein	GO:0016021,integral component of membrane; GO:0000325,plant-type vacuole; GO:0015179,L-amino acid transmembrane transporter activity; GO:0003333,amino acid transmembrane transport; GO:0003674,molecular_function; GO:0005215,transporter activity; GO:0005342,organic acid transmembrane transporter activity; GO:0015171,amino acid transmembrane transporter activity; GO:0022857,transmembrane transporter…	PF01490.21:Transmembrane amino acid transporter protein	--	--	--
TraesCS4D02G079500	2.4524	2.4236	2.1619	0.7527	0.8723	0.8718	142	149	131	38	53	42	-1.50731	2.58495e-12	5.37856e-10	down	TraesCS4D02G079500	-- && BH084_ARATH RecName: Full=Transcription factor bHLH84; AltName: Full=Basic helix-loop-helix protein 84; Short=AtbHLH84; Short=bHLH 84; AltName: Full=bHLH transcription factor bHLH084;	K12126 phytochrome-interacting factor 3 | (RefSeq) transcription factor APG-like isoform X1 (A)	ko04075: Plant hormone signal transduction; ko04712: Circadian rhythm - plant	transcription factor bHLH84-like isoform X1 [Triticum dicoccoides]	A0A453HF63_AEGTS RecName: Full=BHLH domain-containing protein {ECO:0000259|PROSITE:PS50888};	--	GO:0005634,nucleus; GO:0000981,DNA-binding transcription factor activity, RNA polymerase II-specific; GO:0046983,protein dimerization activity; GO:0000978,RNA polymerase II cis-regulatory region sequence-specific DNA binding; GO:0006357,regulation of transcription by RNA polymerase II; GO:0003674,molecular_function; GO:0003700,DNA-binding transcription factor activity; GO:0140110,transcription re…	PF00010.29:Helix-loop-helix DNA-binding domain	bHLH	TF	bHLH
TraesCS6D02G035900	23.6912	22.6587	18.927	14.5691	12.3887	13.1007	1354	1375	1132	726	743	623	-0.720243	2.59282e-12	5.37856e-10	down	TraesCS6D02G035900	-- && NRT21_ORYSJ RecName: Full=High-affinity nitrate transporter 2.1; Short=OsNRT2.1;	K02575 MFS transporter, NNP family, nitrate/nitrite transporter | (RefSeq) high-affinity nitrate transporter 2.1-like (A)	ko00910: Nitrogen metabolism	high-affinity nitrate transporter 2.1-like [Aegilops tauschii subsp. strangulata]	A0A453MTV1_AEGTS SubName: Full=Uncharacterized protein {ECO:0000313|EnsemblPlants:AET6Gv20072800.1};	--	GO:0016021,integral component of membrane; GO:0009705,plant-type vacuole membrane; GO:0005886,plasma membrane; GO:0015112,nitrate transmembrane transporter activity; GO:0071249,cellular response to nitrate; GO:0042128,nitrate assimilation; GO:0015706,nitrate transmembrane transport; GO:0003674,molecular_function; GO:0005215,transporter activity; GO:0008509,anion transmembrane transporter activity…	PF07690.19:Major Facilitator Superfamily	--	--	--
TraesCS5B02G443100	3.7375	3.3846	4.7391	1.4426	0.8562	1.0366	104	100	138	35	25	24	-1.85326	2.76913e-12	5.72535e-10	down	TraesCS5B02G443100	-- && PR1_HORVU RecName: Full=Pathogenesis-related protein 1; Flags: Precursor;	K13449 pathogenesis-related protein 1 | (RefSeq) pathogenesis-related protein 1-like (A)	ko04016: MAPK signaling pathway - plant; ko04075: Plant hormone signal transduction; ko04626: Plant-pathogen interaction	pathogenesis-related protein 1-like [Triticum aestivum]	A0A3B6LTM8_WHEAT RecName: Full=SCP domain-containing protein {ECO:0000259|SMART:SM00198};	Defense-related protein containing SCP domain	GO:0005576,extracellular region; GO:0006952,defense response; GO:0009607,response to biotic stimulus; GO:0006950,response to stress; GO:0008150,biological_process; GO:0050896,response to stimulus; GO:0005575,cellular_component; GO:0110165,cellular anatomical entity	PF00188.29:Cysteine-rich secretory protein family	--	--	--
TraesCS3A02G182400	67.2668	67.3984	63.0772	37.2525	42.3351	46.9691	1284	1366	1260	620	848	746	-0.657772	3.43394e-12	7.05331e-10	down	TraesCS3A02G182400	-- && --	--	--	uncharacterized protein LOC119271503 [Triticum dicoccoides]	A0A446ND85_TRITD SubName: Full=Uncharacterized protein {ECO:0000313|EMBL:VAH60025.1};	--	--	--	--	--	--
TraesCS1B02G454200	22.8133	19.7039	20.267	14.4975	14.1231	12.3081	1664	1526	1547	922	1081	747	-0.630654	3.49715e-12	7.15968e-10	down	TraesCS1B02G454200	-- && E1313_ARATH RecName: Full=Glucan endo-1,3-beta-glucosidase 13; EC=3.2.1.39; AltName: Full=(1->3)-beta-glucan endohydrolase 13; Short=(1->3)-beta-glucanase 13; AltName: Full=Beta-1,3-endoglucanase 13; Short=Beta-1,3-glucanase 13; Flags: Precursor;	K25108 licheninase [EC:3.2.1.73] | (RefSeq) lichenase-2-like (A)	--	hypothetical protein CFC21_009292 [Triticum aestivum]	A0A3B5Z537_WHEAT SubName: Full=Uncharacterized protein {ECO:0000313|EnsemblPlants:TraesCS1B02G454200.1};	--	GO:0031225,anchored component of membrane; GO:0046658,anchored component of plasma membrane; GO:0005576,extracellular region; GO:0005886,plasma membrane; GO:0009536,plastid; GO:0042973,glucan endo-1,3-beta-D-glucosidase activity; GO:0005975,carbohydrate metabolic process; GO:0071555,cell wall organization; GO:0006952,defense response; GO:0003674,molecular_function; GO:0003824,catalytic activity; …	PF00332.21:Glycosyl hydrolases family 17	--	--	--
novel.2941	4.9342	4.6471	4.4141	1.6054	1.7007	1.7243	141	141	132	40	51	41	-1.48958	4.33262e-12	8.79832e-10	down	--	-- && --	--	--	uncharacterized protein LOC123051564 [Triticum aestivum]	A0A3B6IMW9_WHEAT SubName: Full=Uncharacterized protein {ECO:0000313|EnsemblPlants:TraesCS4B02G021000.1};	--	--	--	--	--	--
TraesCS2B02G412600	139.658	153.982	124.446	74.1409	90.3504	89.0202	1037	1214	967	480	704	550	-0.734962	4.64164e-12	9.38015e-10	down	TraesCS2B02G412600	-- && --	--	--	hypothetical protein CFC21_024732 [Triticum aestivum]	A0A446MK56_TRITD SubName: Full=Uncharacterized protein {ECO:0000313|EMBL:VAH50209.1};	--	--	--	--	--	--
novel.7439	20.2758	20.4461	21.019	31.5227	31.4223	35.444	495	530	537	671	805	720	0.658041	4.71065e-12	9.489e-10	up	--	-- && DEF01_ARATH RecName: Full=Defensin-like protein 1; AltName: Full=Low-molecular-weight cysteine-rich protein 68; Short=Protein LCR68; AltName: Full=Plant defensin 2.3; Flags: Precursor;	--	--	predicted protein, partial [Hordeum vulgare subsp. vulgare]	F2EKF1_HORVV SubName: Full=Predicted protein {ECO:0000313|EMBL:BAK07823.1}; Flags: Fragment;	--	GO:0005576,extracellular region; GO:0005739,mitochondrion; GO:0009506,plasmodesma; GO:0006952,defense response; GO:0050832,defense response to fungus; GO:0031640,killing of cells of another organism; GO:0006950,response to stress; GO:0008150,biological_process; GO:0050896,response to stimulus; GO:0009605,response to external stimulus; GO:0009607,response to biotic stimulus; GO:0009620,response to…	PF00304.23:Gamma-thionin family	--	--	--
TraesCS3A02G521900	0.2225	0.082	0.1664	0.8209	0.7281	0.7207	23	9	18	74	79	62	2.26196	5.21088e-12	1.03634e-09	up	TraesCS3A02G521900	-- && WAK5_ARATH RecName: Full=Wall-associated receptor kinase 5; EC=2.7.11.-; Flags: Precursor;	K13436 pto-interacting protein 1 [EC:2.7.11.1] | (RefSeq) PTI1-like tyrosine-protein kinase 2 (A)	ko04626: Plant-pathogen interaction	wall-associated receptor kinase 5-like [Triticum aestivum]	A0A3B6ERV1_WHEAT RecName: Full=Protein kinase domain-containing protein {ECO:0000259|PROSITE:PS50011};	--	GO:0016021,integral component of membrane; GO:0005886,plasma membrane; GO:0005524,ATP binding; GO:0005509,calcium ion binding; GO:0030247,polysaccharide binding; GO:0106310,protein serine kinase activity; GO:0004674,protein serine/threonine kinase activity; GO:0007166,cell surface receptor signaling pathway; GO:0006468,protein phosphorylation; GO:0000166,nucleotide binding; GO:0003674,molecular_f…	PF00069.28:Protein kinase domain	--	--	--
TraesCS2B02G131300	22.6693	24.4975	21.0697	13.1183	14.4456	14.1604	658	755	640	332	440	342	-0.722776	5.45084e-12	1.08063e-09	down	TraesCS2B02G131300	-- && PHO34_ARATH RecName: Full=Universal stress protein PHOS34 {ECO:0000303|PubMed:12644671}; AltName: Full=Phosphorylated protein of 34 kDa {ECO:0000303|PubMed:18285339}; Short=AtPHOS34 {ECO:0000303|PubMed:18285339}; Flags: Precursor;	--	--	universal stress protein YxiE-like [Triticum aestivum]	A0A446LXW0_TRITD RecName: Full=Usp domain-containing protein {ECO:0000259|Pfam:PF00582};	--	GO:0009507,chloroplast; GO:0005829,cytosol; GO:0005524,ATP binding; GO:0002238,response to molecule of fungal origin; GO:0000166,nucleotide binding; GO:0003674,molecular_function; GO:0005488,binding; GO:0017076,purine nucleotide binding; GO:0030554,adenyl nucleotide binding; GO:0032553,ribonucleotide binding; GO:0032555,purine ribonucleotide binding; GO:0032559,adenyl ribonucleotide binding; GO:0…	PF00582.29:Universal stress protein family	--	--	--
TraesCS1A02G020800	1.3903	1.6331	1.5077	0.4479	0.3424	0.4881	89	111	101	25	23	26	-1.85167	5.98527e-12	1.18284e-09	down	TraesCS1A02G020800	-- && C71BE_SINHE RecName: Full=Desmethyl-deoxy-podophyllotoxin synthase {ECO:0000303|PubMed:26359402}; EC=1.14.14.- {ECO:0000269|PubMed:26359402}; AltName: Full=Cytochrome P450 family 71 subfamily BE polypeptide 54 {ECO:0000303|PubMed:26359402};	K16085 9beta-pimara-7,15-diene oxidase [EC:1.14.14.111] | (RefSeq) 9-beta-pimara-7,15-diene oxidase-like (A)	ko00904: Diterpenoid biosynthesis; ko01110: Biosynthesis of secondary metabolites	desmethyl-deoxy-podophyllotoxin synthase-like [Triticum aestivum]	A0A3B5XTQ3_WHEAT SubName: Full=Uncharacterized protein {ECO:0000313|EnsemblPlants:TraesCS1A02G020800.1};	Cytochrome P450 CYP2 subfamily	GO:0016021,integral component of membrane; GO:0020037,heme binding; GO:0005506,iron ion binding; GO:0004497,monooxygenase activity; GO:0016705,oxidoreductase activity, acting on paired donors, with incorporation or reduction of molecular oxygen; GO:0019438,aromatic compound biosynthetic process; GO:0009699,phenylpropanoid biosynthetic process; GO:0003674,molecular_function; GO:0005488,binding; GO…	PF00067.25:Cytochrome P450	--	--	--
TraesCS6D02G127100	11.0427	11.9531	10.7272	16.581	17.4592	17.575	663	762	674	868	1100	878	0.60045	6.75876e-12	1.31905e-09	up	TraesCS6D02G127100	Peroxidase [Source:UniProtKB/TrEMBL%3BAcc:A0A1D6BFK7] && PER52_ARATH RecName: Full=Peroxidase 52; Short=Atperox P52; EC=1.11.1.7; AltName: Full=ATP49; Flags: Precursor;	K00430 peroxidase [EC:1.11.1.7] | (RefSeq) peroxidase P7-like (A)	ko00940: Phenylpropanoid biosynthesis; ko01100: Metabolic pathways; ko01110: Biosynthesis of secondary metabolites	predicted protein, partial [Hordeum vulgare subsp. vulgare]	F2D1Q5_HORVV RecName: Full=Peroxidase {ECO:0000256|RuleBase:RU362060}; EC=1.11.1.7 {ECO:0000256|RuleBase:RU362060}; Flags: Fragment;	--	GO:0048046,apoplast; GO:0005794,Golgi apparatus; GO:0009505,plant-type cell wall; GO:0020037,heme binding; GO:0046872,metal ion binding; GO:0004601,peroxidase activity; GO:0042744,hydrogen peroxide catabolic process; GO:0009809,lignin biosynthetic process; GO:1901430,positive regulation of syringal lignin biosynthetic process; GO:0006979,response to oxidative stress; GO:0010089,xylem development;…	PF00141.26:Peroxidase	--	--	--
TraesCS2D02G027100	4.8881	4.9922	4.3484	8.7462	8.2202	7.2118	391	424	364	610	690	480	0.751439	6.9365e-12	1.34121e-09	up	TraesCS2D02G027100	-- && C89A2_ARATH RecName: Full=Cytochrome P450 89A2; EC=1.14.-.-; AltName: Full=ATH 6-1; AltName: Full=CYPLXXXIX;	K24184 cytochrome P450 family 89 subfamily A [EC:1.14.-.-] | (RefSeq) cytochrome P450 89A2-like (A)	--	cytochrome P450 89A2-like [Triticum aestivum]	A0A453A9X8_AEGTS SubName: Full=Uncharacterized protein {ECO:0000313|EnsemblPlants:AET2Gv20046300.1};	Cytochrome P450 CYP2 subfamily	GO:0016021,integral component of membrane; GO:0016020,membrane; GO:0020037,heme binding; GO:0005506,iron ion binding; GO:0016709,oxidoreductase activity, acting on paired donors, with incorporation or reduction of molecular oxygen, NAD(P)H as one donor, and incorporation of one atom of oxygen; GO:0003674,molecular_function; GO:0005488,binding; GO:0046906,tetrapyrrole binding; GO:0097159,organic c…	PF00067.25:Cytochrome P450	--	--	--
TraesCS2B02G481600	10.7933	10.8552	10.6172	5.6573	5.1194	6.9847	442	472	455	202	220	238	-0.879865	7.08945e-12	1.36656e-09	down	TraesCS2B02G481600	-- && GL41_ORYSJ RecName: Full=Germin-like protein 4-1; Flags: Precursor;	--	--	germin-like protein 4-1 [Triticum aestivum]	A0A446MPZ9_TRITD RecName: Full=Germin-like protein {ECO:0000256|RuleBase:RU366015};	--	GO:0048046,apoplast; GO:0030145,manganese ion binding; GO:0003674,molecular_function; GO:0005488,binding; GO:0043167,ion binding; GO:0043169,cation binding; GO:0046872,metal ion binding; GO:0046914,transition metal ion binding; GO:0005575,cellular_component; GO:0005576,extracellular region; GO:0110165,cellular anatomical entity	PF00190.25:Cupin	--	--	--
novel.5293	9.142	7.9491	7.9536	5.0525	4.3281	4.6384	469	433	427	226	233	198	-0.853174	8.2535e-12	1.57639e-09	down	--	-- && E13A_HORVU RecName: Full=Glucan endo-1,3-beta-glucosidase GI; EC=3.2.1.39; AltName: Full=(1->3)-beta-glucan endohydrolase GI; AltName: Full=(1->3)-beta-glucanase isoenzyme GI; AltName: Full=Beta-1,3-endoglucanase GI;	K25108 licheninase [EC:3.2.1.73] | (RefSeq) lichenase-2-like (A)	--	glucan endo-1,3-beta-glucosidase GI-like [Triticum aestivum]	A0A452XB12_AEGTS SubName: Full=Uncharacterized protein {ECO:0000313|EnsemblPlants:AET0Gv20003400.1};	--	GO:0042973,glucan endo-1,3-beta-D-glucosidase activity; GO:0005975,carbohydrate metabolic process; GO:0006952,defense response; GO:0003674,molecular_function; GO:0003824,catalytic activity; GO:0004553,hydrolase activity, hydrolyzing O-glycosyl compounds; GO:0008422,beta-glucosidase activity; GO:0015926,glucosidase activity; GO:0016787,hydrolase activity; GO:0016798,hydrolase activity, acting on g…	PF00332.21:Glycosyl hydrolases family 17	--	--	--
TraesCS1D02G006400	2.843	3.6932	3.435	0.6746	0.9654	1.1782	87	120	110	18	31	30	-1.83815	8.54239e-12	1.62661e-09	down	TraesCS1D02G006400	Dirigent protein [Source:UniProtKB/TrEMBL%3BAcc:A0A1D6RGP4] && DIR23_ARATH RecName: Full=Dirigent protein 23; Short=AtDIR23; Flags: Precursor;	--	--	dirigent protein 11-like [Triticum aestivum]	A0A3B5ZMN3_WHEAT RecName: Full=Dirigent protein {ECO:0000256|RuleBase:RU363099};	--	GO:0048046,apoplast; GO:0009699,phenylpropanoid biosynthetic process; GO:0006725,cellular aromatic compound metabolic process; GO:0008150,biological_process; GO:0008152,metabolic process; GO:0009058,biosynthetic process; GO:0009698,phenylpropanoid metabolic process; GO:0009987,cellular process; GO:0019438,aromatic compound biosynthetic process; GO:0019748,secondary metabolic process; GO:0044237,c…	PF03018.17:Dirigent-like protein	--	--	--
TraesCS1B02G204100	5.7696	5.1168	5.4468	8.6543	8.4077	9.0268	497	468	491	650	760	647	0.661742	8.89714e-12	1.68392e-09	up	TraesCS1B02G204100	-- && SKU5_ARATH RecName: Full=Monocopper oxidase-like protein SKU5; AltName: Full=Skewed roots; Flags: Precursor;	K00423 L-ascorbate oxidase [EC:1.10.3.3] | (RefSeq) L-ascorbate oxidase homolog (A)	ko00053: Ascorbate and aldarate metabolism; ko01100: Metabolic pathways	monocopper oxidase-like protein SKU5 [Triticum aestivum]	A0A3B5YY24_WHEAT SubName: Full=Uncharacterized protein {ECO:0000313|EnsemblPlants:TraesCS1B02G204100.1};	Multicopper oxidases	GO:0031225,anchored component of membrane; GO:0046658,anchored component of plasma membrane; GO:0048046,apoplast; GO:0005829,cytosol; GO:0009505,plant-type cell wall; GO:0000325,plant-type vacuole; GO:0005886,plasma membrane; GO:0009506,plasmodesma; GO:0005507,copper ion binding; GO:0016491,oxidoreductase activity; GO:0009932,cell tip growth; GO:0003674,molecular_function; GO:0005488,binding; GO:…	PF00394.25:Multicopper oxidase	--	--	--
novel.7473	3.286	2.7919	3.1267	1.3952	1.3458	1.5293	235	212	234	87	101	91	-1.12409	9.26272e-12	1.74259e-09	down	--	-- && BEBT1_PETHY RecName: Full=Benzyl alcohol O-benzoyltransferase {ECO:0000303|PubMed:15286288}; Short=PhBEBT1 {ECO:0000303|PubMed:15286288}; EC=2.3.1.196 {ECO:0000269|PubMed:15286288}; AltName: Full=Acetyl CoA:3-hydroxybenzyl alcohol acetyltransferase {ECO:0000305}; EC=2.3.1.- {ECO:0000269|PubMed:15286288}; AltName: Full=Acetyl CoA:benzyl alcohol acetyltransferase {ECO:0000305}; EC=2.3.1.224 {…	K19861 benzyl alcohol O-benzoyltransferase [EC:2.3.1.196 2.3.1.232] | (RefSeq) benzyl alcohol O-benzoyltransferase-like (A)	--	unnamed protein product [Triticum turgidum subsp. durum]	A0A446TR61_TRITD SubName: Full=Uncharacterized protein {ECO:0000313|EMBL:VAI25858.1};	--	GO:0102387,2-phenylethanol acetyltransferase activity; GO:0102720,acetyl-coenzyme A:acetyl alcohol acetyltransferase activity; GO:0006084,acetyl-CoA metabolic process; GO:1901787,benzoyl-CoA metabolic process; GO:0007623,circadian rhythm; GO:0010597,green leaf volatile biosynthetic process; GO:0003674,molecular_function; GO:0003824,catalytic activity; GO:0016740,transferase activity; GO:0016746,a…	PF02458.18:Transferase family	--	--	--
TraesCS2A02G532500	28.6139	27.4076	24.6085	14.314	13.3437	16.9016	470	478	423	205	230	231	-0.873432	9.8694e-12	1.83468e-09	down	TraesCS2A02G532500	-- && --	--	--	hypothetical protein CFC21_099262 [Triticum aestivum]	A0A3B6B7C6_WHEAT SubName: Full=Uncharacterized protein {ECO:0000313|EnsemblPlants:TraesCS2A02G532500.1.cds1};	--	--	PF12609.11:Wound-induced protein	--	--	--
TraesCS2A02G451000	1.1352	1.4083	1.2868	2.3256	2.5739	2.5122	145	191	172	259	345	267	0.939066	1.01661e-11	1.88424e-09	up	TraesCS2A02G451000	Alpha-mannosidase [Source:UniProtKB/TrEMBL%3BAcc:W5AWP3] && MANA2_ARATH RecName: Full=Probable alpha-mannosidase At5g13980 {ECO:0000305}; EC=3.2.1.24 {ECO:0000305}; Flags: Precursor;	K01191 alpha-mannosidase [EC:3.2.1.24] | (RefSeq) alpha-mannosidase At3g26720-like (A)	ko00511: Other glycan degradation	alpha-mannosidase At3g26720-like [Triticum aestivum]	A0A446LFT0_TRITD RecName: Full=Alpha-mannosidase {ECO:0000256|ARBA:ARBA00012752, ECO:0000256|RuleBase:RU361199}; EC=3.2.1.- {ECO:0000256|RuleBase:RU361199};	Glycosyl hydrolase, family 38 - alpha-mannosidase	GO:0048046,apoplast; GO:0000325,plant-type vacuole; GO:0099503,secretory vesicle; GO:0005773,vacuole; GO:0004559,alpha-mannosidase activity; GO:0030246,carbohydrate binding; GO:0046872,metal ion binding; GO:0006013,mannose metabolic process; GO:0003674,molecular_function; GO:0003824,catalytic activity; GO:0004553,hydrolase activity, hydrolyzing O-glycosyl compounds; GO:0015923,mannosidase activit…	PF01074.25:Glycosyl hydrolases family 38 N-terminal domain	--	--	--
TraesCS5B02G454600	1.5622	2.1556	1.8399	0.25	0.1385	0.1746	43	63	53	6	4	4	-3.33491	1.28525e-11	2.34743e-09	down	TraesCS5B02G454600	-- && KNOSB_ORYSJ RecName: Full=Homeobox protein knotted-1-like 11; AltName: Full=Homeobox protein HOS59;	--	--	unnamed protein product [Triticum turgidum subsp. durum]	A0A453T5U1_AEGTS SubName: Full=Uncharacterized protein {ECO:0000313|EnsemblPlants:AET7Gv21255100.7};	Transcription factor MEIS1 and related HOX domain proteins	GO:0005634,nucleus; GO:0000981,DNA-binding transcription factor activity, RNA polymerase II-specific; GO:0000978,RNA polymerase II cis-regulatory region sequence-specific DNA binding; GO:0006357,regulation of transcription by RNA polymerase II; GO:0003674,molecular_function; GO:0003700,DNA-binding transcription factor activity; GO:0140110,transcription regulator activity; GO:0000976,transcription…	PF05920.14:Homeobox KN domain	HB-other	TF	HB->HB-other
TraesCS5B02G193100	18.9853	16.8783	16.7271	11.5151	12.1691	11.084	1231	1162	1135	651	828	598	-0.609861	1.29158e-11	2.35214e-09	down	TraesCS5B02G193100	Trehalose 6-phosphate phosphatase [Source:UniProtKB/TrEMBL%3BAcc:A0A1D5ZBE4] && TPP7_ORYSJ RecName: Full=Probable trehalose-phosphate phosphatase 7; Short=OsTPP7; EC=3.1.3.12; AltName: Full=Trehalose 6-phosphate phosphatase;	K01087 trehalose 6-phosphate phosphatase [EC:3.1.3.12] | (RefSeq) probable trehalose-phosphate phosphatase 7 (A)	ko00500: Starch and sucrose metabolism; ko01100: Metabolic pathways; ko01110: Biosynthesis of secondary metabolites	hypothetical protein CFC21_071448 [Triticum aestivum]	A0A3B6LK20_WHEAT RecName: Full=Trehalose 6-phosphate phosphatase {ECO:0000256|RuleBase:RU361117}; EC=3.1.3.12 {ECO:0000256|RuleBase:RU361117};	Trehalose-6-phosphate synthase component TPS1 and related subunits	GO:0004805,trehalose-phosphatase activity; GO:0005992,trehalose biosynthetic process; GO:0003674,molecular_function; GO:0003824,catalytic activity; GO:0016787,hydrolase activity; GO:0016788,hydrolase activity, acting on ester bonds; GO:0016791,phosphatase activity; GO:0019203,carbohydrate phosphatase activity; GO:0042578,phosphoric ester hydrolase activity; GO:0005975,carbohydrate metabolic proce…	PF02358.19:Trehalose-phosphatase	--	--	--
TraesCS2B02G182900	1.9207	1.5505	1.9784	4.4058	3.8984	5.2163	77	66	83	154	164	174	1.29523	1.38284e-11	2.51104e-09	up	TraesCS2B02G182900	-- && RNS1_ARATH RecName: Full=Ribonuclease 1; EC=4.6.1.19; Flags: Precursor;	K01166 ribonuclease T2 [EC:4.6.1.19] | (RefSeq) ribonuclease 1-like (A)	--	ribonuclease 1-like [Triticum aestivum]	A0A446M0U6_TRITD SubName: Full=Uncharacterized protein {ECO:0000313|EMBL:VAH43523.1};	Ribonuclease, T2 family	GO:0005576,extracellular region; GO:0004521,endoribonuclease activity; GO:0004540,ribonuclease activity; GO:0033897,ribonuclease T2 activity; GO:0003723,RNA binding; GO:0009718,anthocyanin-containing compound biosynthetic process; GO:0016036,cellular response to phosphate starvation; GO:0009611,response to wounding; GO:0006401,RNA catabolic process; GO:0003674,molecular_function; GO:0003824,catal…	PF00445.21:Ribonuclease T2 family	--	--	--
TraesCS6B02G401100	13.415	12.0929	10.4645	5.9973	6.3919	7.1728	490	469	400	191	245	218	-0.894302	1.52628e-11	2.7635e-09	down	TraesCS6B02G401100	-- && --	--	--	uncharacterized protein LOC123134871 [Triticum aestivum]	A0A3B6PU56_WHEAT SubName: Full=Uncharacterized protein {ECO:0000313|EnsemblPlants:TraesCS6B02G401100.1.cds1};	--	--	--	--	--	--
TraesCS1B02G358600	4.2151	4.3291	4.3755	2.7581	2.5453	2.5062	475	518	516	271	301	235	-0.740248	1.59044e-11	2.87136e-09	down	TraesCS1B02G358600	-- && Y2921_ARATH RecName: Full=Putative leucine-rich repeat receptor-like protein kinase At2g19210; EC=2.7.11.1; Flags: Precursor;	K13430 serine/threonine-protein kinase PBS1 [EC:2.7.11.1] | (RefSeq) probable serine/threonine-protein kinase PBL7 (A)	ko04626: Plant-pathogen interaction	hypothetical protein CFC21_008322 [Triticum aestivum]	A0A3B5Z1Z6_WHEAT RecName: Full=Protein kinase domain-containing protein {ECO:0000259|PROSITE:PS50011};	--	GO:0016021,integral component of membrane; GO:0005886,plasma membrane; GO:0005524,ATP binding; GO:0106310,protein serine kinase activity; GO:0004674,protein serine/threonine kinase activity; GO:0006468,protein phosphorylation; GO:0000166,nucleotide binding; GO:0003674,molecular_function; GO:0005488,binding; GO:0017076,purine nucleotide binding; GO:0030554,adenyl nucleotide binding; GO:0032553,rib…	PF12819.10:Malectin-like domain	--	--	--
TraesCS3B02G495400	11.8652	13.4526	10.7851	7.6813	6.6975	6.8566	574	691	546	324	340	276	-0.78124	1.95444e-11	3.49828e-09	down	TraesCS3B02G495400	-- && NEP1_NEPGR RecName: Full=Aspartic proteinase nepenthesin-1; EC=3.4.23.12; AltName: Full=Nepenthesin-I; Flags: Precursor;	K22683 aspartyl protease family protein [EC:3.4.23.-] | (RefSeq) protein ASPARTIC PROTEASE IN GUARD CELL 1-like (A)	--	hypothetical protein CFC21_025763 [Triticum aestivum]	A0A3B6FWM8_WHEAT RecName: Full=Peptidase A1 domain-containing protein {ECO:0000259|PROSITE:PS51767};	Aspartyl protease	GO:0005576,extracellular region; GO:0004190,aspartic-type endopeptidase activity; GO:0006508,proteolysis; GO:0003674,molecular_function; GO:0003824,catalytic activity; GO:0004175,endopeptidase activity; GO:0008233,peptidase activity; GO:0016787,hydrolase activity; GO:0070001,aspartic-type peptidase activity; GO:0140096,catalytic activity, acting on a protein; GO:0006807,nitrogen compound metaboli…	PF14541.9:Xylanase inhibitor C-terminal	--	--	--
TraesCS4D02G204300	3.7606	4.6916	4.1535	0.8402	0.9308	1.4674	77	102	89	15	20	25	-1.98642	2.2072e-11	3.91712e-09	down	TraesCS4D02G204300	-- && ZAT11_ARATH RecName: Full=Zinc finger protein ZAT11;	--	--	zinc finger protein ZAT12-like [Triticum aestivum]	A0A3B6JLU8_WHEAT RecName: Full=C2H2-type domain-containing protein {ECO:0000259|PROSITE:PS50157};	FOG: Zn-finger	GO:0005634,nucleus; GO:0003700,DNA-binding transcription factor activity; GO:0046872,metal ion binding; GO:0000976,transcription cis-regulatory region binding; GO:0071289,cellular response to nickel ion; GO:2000280,regulation of root development; GO:0006355,regulation of DNA-templated transcription; GO:0010200,response to chitin; GO:0003674,molecular_function; GO:0140110,transcription regulator a…	PF13912.9:C2H2-type zinc finger	C2H2	TF	C2H2
TraesCS3B02G409400	5.2749	4.597	4.8442	1.9642	2.5134	2.7992	308	285	296	100	154	136	-1.02927	2.36057e-11	4.16571e-09	down	TraesCS3B02G409400	RING-type E3 ubiquitin transferase [Source:UniProtKB/TrEMBL%3BAcc:A0A077S584] && PUB23_ARATH RecName: Full=E3 ubiquitin-protein ligase PUB23; EC=2.3.2.27; AltName: Full=Plant U-box protein 23; AltName: Full=RING-type E3 ubiquitin transferase PUB23 {ECO:0000305}; AltName: Full=U-box domain-containing protein 23;	K27628 U-box domain-containing protein 12/13 [EC:2.3.2.27] | (RefSeq) protein spotted leaf 11-like (A)	ko04075: Plant hormone signal transduction	E3 ubiquitin-protein ligase PUB23-like [Triticum aestivum]	A0A077S584_WHEAT RecName: Full=RING-type E3 ubiquitin transferase {ECO:0000256|ARBA:ARBA00012483}; EC=2.3.2.27 {ECO:0000256|ARBA:ARBA00012483};	--	GO:0005829,cytosol; GO:0061630,ubiquitin protein ligase activity; GO:0004842,ubiquitin-protein transferase activity; GO:0006952,defense response; GO:0051865,protein autoubiquitination; GO:0016567,protein ubiquitination; GO:0002679,respiratory burst involved in defense response; GO:0009414,response to water deprivation; GO:0003674,molecular_function; GO:0003824,catalytic activity; GO:0016740,trans…	PF04564.18:U-box domain	--	--	--
TraesCS6B02G424600	13.4563	13.0608	14.0579	8.9437	8.9213	7.9871	654	674	715	379	455	323	-0.662154	2.44398e-11	4.30079e-09	down	TraesCS6B02G424600	-- && PHR2_ORYSI RecName: Full=Protein PHOSPHATE STARVATION RESPONSE 2 {ECO:0000250|UniProtKB:Q6Z156}; Short=OsPHR2 {ECO:0000250|UniProtKB:Q6Z156};	K14491 two-component response regulator ARR-B family | (RefSeq) two-component response regulator ORR24-like (A)	ko04075: Plant hormone signal transduction	protein PHOSPHATE STARVATION RESPONSE 2-like isoform X2 [Triticum aestivum]	A0A3B6PTE8_WHEAT RecName: Full=HTH myb-type domain-containing protein {ECO:0000259|PROSITE:PS51294};	--	GO:0005634,nucleus; GO:0003677,DNA binding; GO:0003700,DNA-binding transcription factor activity; GO:0003674,molecular_function; GO:0003676,nucleic acid binding; GO:0005488,binding; GO:0097159,organic cyclic compound binding; GO:1901363,heterocyclic compound binding; GO:0140110,transcription regulator activity; GO:0005575,cellular_component; GO:0005622,intracellular anatomical structure; GO:00432…	PF14379.9:MYB-CC type transfactor, LHEQLE motif	GARP-G2-like	TF	GARP->GARP-G2-like
TraesCS2D02G099900	6.6748	7.3474	6.1695	11.2035	10.6227	11.0731	397	464	384	581	663	548	0.689584	3.31947e-11	5.8088e-09	up	TraesCS2D02G099900	Pectinesterase [Source:UniProtKB/TrEMBL%3BAcc:A0A1D5UXP9] && PME53_ARATH RecName: Full=Probable pectinesterase 53; Short=PE 53; EC=3.1.1.11; AltName: Full=Pectin methylesterase 53; Short=AtPME53; Flags: Precursor;	K01051 pectinesterase [EC:3.1.1.11] | (RefSeq) probable pectinesterase 53 isoform X1 (A)	ko00040: Pentose and glucuronate interconversions; ko01100: Metabolic pathways	probable pectinesterase 53 isoform X2 [Triticum aestivum]	A0A453AMY4_AEGTS RecName: Full=Pectinesterase {ECO:0000256|RuleBase:RU000589}; EC=3.1.1.11 {ECO:0000256|RuleBase:RU000589};	--	GO:0005737,cytoplasm; GO:0005576,extracellular region; GO:0045330,aspartyl esterase activity; GO:0052689,carboxylic ester hydrolase activity; GO:0030599,pectinesterase activity; GO:0042545,cell wall modification; GO:0045490,pectin catabolic process; GO:0003674,molecular_function; GO:0003824,catalytic activity; GO:0016787,hydrolase activity; GO:0016788,hydrolase activity, acting on ester bonds; GO…	PF01095.22:Pectinesterase	--	--	--
TraesCS4B02G250400	1.9733	1.3059	1.0957	0.1529	0.1525	0.2243	74	52	43	5	6	7	-3.074	3.54668e-11	6.18911e-09	down	TraesCS4B02G250400	Cytokinin riboside 5'-monophosphate phosphoribohydrolase [Source:UniProtKB/TrEMBL%3BAcc:W5E7C7] && LOGL3_ORYSJ RecName: Full=Probable cytokinin riboside 5'-monophosphate phosphoribohydrolase LOGL3; EC=3.2.2.n1; AltName: Full=Protein LONELY GUY-like 3;	K22522 cytokinin riboside 5'-monophosphate phosphoribohydrolase [EC:3.2.2.-] | (RefSeq) probable cytokinin riboside 5'-monophosphate phosphoribohydrolase LOGL3 (A)	--	probable cytokinin riboside 5'-monophosphate phosphoribohydrolase LOGL3 [Triticum aestivum]	A0A3B6IS76_WHEAT RecName: Full=Cytokinin riboside 5'-monophosphate phosphoribohydrolase {ECO:0000256|ARBA:ARBA00012205, ECO:0000256|RuleBase:RU363015}; EC=3.2.2.n1 {ECO:0000256|ARBA:ARBA00012205, ECO:0000256|RuleBase:RU363015};	--	GO:0005829,cytosol; GO:0005634,nucleus; GO:0016799,hydrolase activity, hydrolyzing N-glycosyl compounds; GO:0102682,N6-(Delta2-isopentenyl)-adenosine 5'-monophosphate phosphoribohydrolase activity; GO:0009691,cytokinin biosynthetic process; GO:0003674,molecular_function; GO:0003824,catalytic activity; GO:0016787,hydrolase activity; GO:0016798,hydrolase activity, acting on glycosyl bonds; GO:00067…	PF03641.17:Possible lysine decarboxylase	--	--	--
TraesCS5A02G090600	6.4672	6.6105	6.4142	3.0583	3.2421	3.0942	211	229	219	87	111	84	-1.06504	4.06254e-11	7.06961e-09	down	TraesCS5A02G090600	-- && PRS1_SOLTU RecName: Full=Pathogenesis-related protein STH-21;	--	--	Pathogenesis-related protein STH-21 [Triticum urartu]	M8A0H6_TRIUA SubName: Full=Pathogenesis-related protein STH-21 {ECO:0000313|EMBL:EMS53884.1, ECO:0000313|EnsemblPlants:TRIUR3_15875-P1};	--	GO:0005737,cytoplasm; GO:0005634,nucleus; GO:0010427,abscisic acid binding; GO:0004864,protein phosphatase inhibitor activity; GO:0038023,signaling receptor activity; GO:0009738,abscisic acid-activated signaling pathway; GO:0006952,defense response; GO:0080163,regulation of protein serine/threonine phosphatase activity; GO:0009607,response to biotic stimulus; GO:0003674,molecular_function; GO:000…	PF00407.22:Pathogenesis-related protein Bet v 1 family	--	--	--
TraesCS5D02G398500	4.3364	3.2454	4.199	6.7904	6.8101	6.6846	375	298	380	512	618	481	0.771593	4.1182e-11	7.14662e-09	up	TraesCS5D02G398500	-- && XYL2_MEDSV RecName: Full=Beta-xylosidase/alpha-L-arabinofuranosidase 2 {ECO:0000303|PubMed:17615411, ECO:0000312|EMBL:ABQ45228.1}; AltName: Full=Xylan 1,4-beta-xylosidase/Alpha-L-arabinofuranosidase 2; Short=MsXyl2 {ECO:0000303|PubMed:17615411}; Includes: RecName: Full=Beta-xylosidase; EC=3.2.1.37; AltName: Full=1,4-beta-D-xylan xylohydrolase {ECO:0000250|UniProtKB:P48792}; AltName: Full=Xy…	K05349 beta-glucosidase [EC:3.2.1.21] | (RefSeq) beta-glucosidase BoGH3B-like (A)	ko00460: Cyanoamino acid metabolism; ko00500: Starch and sucrose metabolism; ko00999: Biosynthesis of various plant secondary metabolites; ko01100: Metabolic pathways; ko01110: Biosynthesis of secondary metabolites	beta-glucosidase BoGH3B-like [Triticum aestivum]	A0A3B6MXM8_WHEAT SubName: Full=Uncharacterized protein {ECO:0000313|EnsemblPlants:TraesCS5D02G398500.1};	--	GO:0005576,extracellular region; GO:0046556,alpha-L-arabinofuranosidase activity; GO:0009044,xylan 1,4-beta-xylosidase activity; GO:0045493,xylan catabolic process; GO:0003674,molecular_function; GO:0003824,catalytic activity; GO:0004553,hydrolase activity, hydrolyzing O-glycosyl compounds; GO:0016787,hydrolase activity; GO:0016798,hydrolase activity, acting on glycosyl bonds; GO:0097599,xylanase…	PF00933.24:Glycosyl hydrolase family 3 N terminal domain	--	--	--
TraesCS7D02G088800	45.8023	45.6619	38.6714	25.2515	27.5309	31.0876	1606	1700	1419	772	1013	907	-0.648437	5.79071e-11	9.85789e-09	down	TraesCS7D02G088800	-- && NO93_SOYBN RecName: Full=Early nodulin-93; Short=N-93;	--	--	early nodulin-93 [Aegilops tauschii subsp. strangulata]	A0A453QMM9_AEGTS SubName: Full=Uncharacterized protein {ECO:0000313|EnsemblPlants:AET7Gv20245800.12};	--	GO:0016021,integral component of membrane; GO:0009877,nodulation; GO:0008150,biological_process; GO:0009653,anatomical structure morphogenesis; GO:0032502,developmental process; GO:0048646,anatomical structure formation involved in morphogenesis; GO:0048856,anatomical structure development; GO:0005575,cellular_component; GO:0016020,membrane; GO:0031224,intrinsic component of membrane; GO:0110165,…	PF03386.17:Early nodulin 93 ENOD93 protein	--	--	--
novel.3418	22.7707	24.3884	24.2541	15.7088	14.1943	14.9691	532	605	593	320	348	291	-0.685477	5.95774e-11	1.01148e-08	down	--	-- && --	--	--	uncharacterized protein LOC123050472 [Triticum aestivum]	N1R265_AEGTA SubName: Full=Uncharacterized protein {ECO:0000313|EMBL:EMT12919.1, ECO:0000313|EnsemblPlants:EMT12919};	--	--	PF12609.11:Wound-induced protein	--	--	--
TraesCS1B02G460600	4.1822	3.6919	3.985	6.1358	6.8694	6.5727	351	329	350	449	605	459	0.711262	6.00817e-11	1.01728e-08	up	TraesCS1B02G460600	-- && PLT1_ARATH RecName: Full=Putative polyol transporter 1;	K08150 MFS transporter, SP family, solute carrier family 2 (myo-inositol transporter), member 13 | (RefSeq) probable inositol transporter 2 (A)	--	hypothetical protein CFC21_009344 [Triticum aestivum]	A0A3B5Z6M5_WHEAT RecName: Full=MFS domain-containing protein {ECO:0000259|PROSITE:PS50850};	Predicted transporter (major facilitator superfamily)	GO:0016021,integral component of membrane; GO:0005886,plasma membrane; GO:0090406,pollen tube; GO:0005351,carbohydrate:proton symporter activity; GO:0003674,molecular_function; GO:0005215,transporter activity; GO:0005402,carbohydrate:cation symporter activity; GO:0008324,cation transmembrane transporter activity; GO:0015075,ion transmembrane transporter activity; GO:0015078,proton transmembrane t…	PF00083.27:Sugar (and other) transporter	--	--	--
TraesCS5A02G262100	9.7682	7.7531	9.7107	4.5174	4.0162	4.497	248	209	258	100	107	95	-1.0794	6.20024e-11	1.04697e-08	down	TraesCS5A02G262100	-- && --	--	--	unnamed protein product [Triticum turgidum subsp. durum]	A0A446UDG3_TRITD RecName: Full=EF-hand domain-containing protein {ECO:0000259|PROSITE:PS50222};	--	GO:0005509,calcium ion binding; GO:0003674,molecular_function; GO:0005488,binding; GO:0043167,ion binding; GO:0043169,cation binding; GO:0046872,metal ion binding	PF13202.9:EF hand	--	--	--
novel.1128	7.6172	7.4198	6.8232	4.9865	4.3271	3.4789	671	694	629	383	400	255	-0.786191	6.41918e-11	1.07339e-08	down	--	-- && P2C46_ORYSJ RecName: Full=Putative protein phosphatase 2C 46; Short=OsPP2C46; EC=3.1.3.16;	K01102 pyruvate dehydrogenase phosphatase [EC:3.1.3.43] | (RefSeq) putative protein phosphatase 2C 46 (A)	--	putative protein phosphatase 2C 46 [Triticum aestivum]	A0A452XMZ4_AEGTS RecName: Full=Protein-serine/threonine phosphatase {ECO:0000256|ARBA:ARBA00013081}; EC=3.1.3.16 {ECO:0000256|ARBA:ARBA00013081};	Protein phosphatase 2C/pyruvate dehydrogenase (lipoamide) phosphatase	GO:0046872,metal ion binding; GO:0017018,myosin phosphatase activity; GO:0006470,protein dephosphorylation; GO:0003674,molecular_function; GO:0005488,binding; GO:0043167,ion binding; GO:0043169,cation binding; GO:0003824,catalytic activity; GO:0004721,phosphoprotein phosphatase activity; GO:0004722,protein serine/threonine phosphatase activity; GO:0016787,hydrolase activity; GO:0016788,hydrolase …	PF00481.24:Protein phosphatase 2C	--	--	--
novel.11925	1.1366	1.1023	1.3227	2.2974	1.9518	2.2113	202	208	246	356	364	327	0.844186	6.42525e-11	1.07339e-08	up	--	-- && --	--	--	proline-rich protein 36-like [Aegilops tauschii subsp. strangulata]	A0A0B4SVQ6_WHEAT SubName: Full=Disease resistance protein {ECO:0000313|EMBL:AJA71657.1};	--	GO:0043531,ADP binding; GO:0006952,defense response; GO:0000166,nucleotide binding; GO:0003674,molecular_function; GO:0005488,binding; GO:0017076,purine nucleotide binding; GO:0030554,adenyl nucleotide binding; GO:0032553,ribonucleotide binding; GO:0032555,purine ribonucleotide binding; GO:0032559,adenyl ribonucleotide binding; GO:0036094,small molecule binding; GO:0043167,ion binding; GO:0043168…	--	--	--	--
TraesCS3A02G472100	2.0628	1.0067	0.9856	0.2796	0.2502	0.1127	110	57	55	13	14	5	-2.65967	6.66113e-11	1.10984e-08	down	TraesCS3A02G472100	-- && CLP_ORYSJ RecName: Full=Chitinase CLP {ECO:0000303|PubMed:23331415}; Short=OsCLP {ECO:0000303|PubMed:23331415}; EC=3.2.1.14 {ECO:0000269|PubMed:23331415}; AltName: Full=Chitinase-like protein {ECO:0000303|PubMed:23331415}; Flags: Precursor;	K22683 aspartyl protease family protein [EC:3.4.23.-] | (RefSeq) aspartic proteinase nepenthesin-2-like (A)	--	chitinase CLP-like [Triticum aestivum]	A0A3B6ETX3_WHEAT RecName: Full=Peptidase A1 domain-containing protein {ECO:0000259|PROSITE:PS51767};	Aspartyl protease	GO:0048046,apoplast; GO:0004190,aspartic-type endopeptidase activity; GO:0008843,endochitinase activity; GO:0006032,chitin catabolic process; GO:0050832,defense response to fungus; GO:0000272,polysaccharide catabolic process; GO:0006508,proteolysis; GO:0040008,regulation of growth; GO:0048364,root development; GO:0048367,shoot system development; GO:0003674,molecular_function; GO:0003824,catalyti…	PF14541.9:Xylanase inhibitor C-terminal	--	--	--
novel.6968	18.7066	15.8441	15.1758	9.5096	9.6259	11.4074	1013	911	860	449	547	514	-0.7187	7.07113e-11	1.17192e-08	down	--	-- && PCO2_ARATH RecName: Full=Plant cysteine oxidase 2 {ECO:0000303|PubMed:24599061}; Short=AtPCO2 {ECO:0000303|PubMed:33207269}; EC=1.13.11.20 {ECO:0000269|PubMed:24599061, ECO:0000269|PubMed:29848548, ECO:0000269|PubMed:33207269}; AltName: Full=Hypoxia-responsive unknown protein 43 {ECO:0000303|PubMed:20097791};	K23953 plant cysteine oxidase [EC:1.13.11.-] | (RefSeq) plant cysteine oxidase 2-like (A)	--	2-aminoethanethiol dioxygenase [Triticum urartu]	M7ZHG5_TRIUA RecName: Full=Cysteine dioxygenase {ECO:0000256|ARBA:ARBA00013133}; EC=1.13.11.20 {ECO:0000256|ARBA:ARBA00013133};	Uncharacterized conserved protein	GO:0005829,cytosol; GO:0005634,nucleus; GO:0017172,cysteine dioxygenase activity; GO:0005506,iron ion binding; GO:0071456,cellular response to hypoxia; GO:0070483,detection of hypoxia; GO:0018171,peptidyl-cysteine oxidation; GO:0001666,response to hypoxia; GO:0003674,molecular_function; GO:0003824,catalytic activity; GO:0016491,oxidoreductase activity; GO:0016701,oxidoreductase activity, acting o…	PF07847.15:PCO_ADO	--	--	--
novel.516	37.3976	34.797	43.0166	24.4289	26.6601	23.2355	913	902	1099	520	683	472	-0.643234	7.671e-11	1.26798e-08	down	--	-- && --	--	--	hypothetical protein CFC21_008948 [Triticum aestivum]	A0A452ZW04_AEGTS SubName: Full=Uncharacterized protein {ECO:0000313|EnsemblPlants:AET1Gv20944800.1};	--	--	--	--	--	--
TraesCS7A02G377700	2.3174	2.1975	2.3661	0.8556	0.726	1.1255	146	147	156	47	48	59	-1.37023	7.90006e-11	1.30241e-08	down	TraesCS7A02G377700	-- && --	--	--	uncharacterized protein LOC119327349 [Triticum dicoccoides]	A0A3B6RIP8_WHEAT SubName: Full=Uncharacterized protein {ECO:0000313|EnsemblPlants:TraesCS7A02G377700.1};	--	--	PF13431.9:Tetratricopeptide repeat	--	--	--
TraesCS2B02G012200	3.7859	4.2089	4.4356	2.6619	2.5803	2.2947	460	543	564	282	329	232	-0.733698	8.73384e-11	1.42859e-08	down	TraesCS2B02G012200	-- && AB4B_ARATH RecName: Full=ABC transporter B family member 4; Short=ABC transporter ABCB.4; Short=AtABCB4; AltName: Full=Multidrug resistance protein 4; AltName: Full=P-glycoprotein 4;	K05658 ATP-binding cassette, subfamily B (MDR/TAP), member 1 [EC:7.6.2.2] | (RefSeq) ABC transporter B family member 4-like (A)	ko02010: ABC transporters	hypothetical protein CFC21_020587 [Triticum aestivum]	A0A446LQH6_TRITD SubName: Full=Uncharacterized protein {ECO:0000313|EMBL:VAH39839.1};	Multidrug/pheromone exporter, ABC superfamily	GO:0005829,cytosol; GO:0016021,integral component of membrane; GO:0016020,membrane; GO:0005886,plasma membrane; GO:0009506,plasmodesma; GO:0008559,ABC-type xenobiotic transporter activity; GO:0005524,ATP binding; GO:0042626,ATPase-coupled transmembrane transporter activity; GO:0010329,auxin efflux transmembrane transporter activity; GO:0010328,auxin influx transmembrane transporter activity; GO:0…	PF00664.26:ABC transporter transmembrane region	--	--	--
TraesCS1B02G224100	0.8342	1.0382	0.7402	0.1879	0.1704	0.0537	56	74	52	11	12	3	-2.65691	9.10715e-11	1.48577e-08	down	TraesCS1B02G224100	-- && --	--	--	unnamed protein product [Triticum turgidum subsp. durum]	A0A446JXX6_TRITD SubName: Full=Uncharacterized protein {ECO:0000313|EMBL:VAH17943.1};	--	--	PF06999.15:Sucrase/ferredoxin-like	--	--	--
TraesCS2B02G127800	2.9666	1.7848	1.9725	0.9832	0.8062	0.8676	263	168	183	76	75	64	-1.3568	9.96391e-11	1.62132e-08	down	TraesCS2B02G127800	Ethylene-responsive transcription factor ERF071 [Source:Projected from Arabidopsis thaliana (AT2G47520) UniProtKB/Swiss-Prot%3BAcc:O22259] && ERF73_ARATH RecName: Full=Ethylene-responsive transcription factor ERF073 {ECO:0000305}; Short=AtERF73 {ECO:0000303|PubMed:21398256}; AltName: Full=Protein HYPOXIA RESPONSIVE ERF 1 {ECO:0000303|PubMed:20113439};	K09286 EREBP-like factor | (RefSeq) ethylene-responsive transcription factor ERF071-like (A)	--	ethylene-responsive transcription factor ERF071-like [Triticum aestivum]	A0A3B6C2X5_WHEAT SubName: Full=Ethylene response factor {ECO:0000313|EMBL:QBC41000.1};	--	GO:0005634,nucleus; GO:0003700,DNA-binding transcription factor activity; GO:0043565,sequence-specific DNA binding; GO:0000976,transcription cis-regulatory region binding; GO:0071454,cellular response to anoxia; GO:0071369,cellular response to ethylene stimulus; GO:0071456,cellular response to hypoxia; GO:0009873,ethylene-activated signaling pathway; GO:0045893,positive regulation of DNA-template…	PF00847.23:AP2 domain	AP2/ERF-ERF	TF	AP2/ERF->AP2/ERF-ERF
TraesCS4A02G331200	1.2234	1.0111	1.3361	0	0	0	49	43	56	0	0	0	-7.89892	1.09732e-10	1.77632e-08	down	TraesCS4A02G331200	-- && --	K17302 coatomer subunit beta' | (RefSeq) uncharacterized protein LOC123140073 isoform X1 (A)	--	hypothetical protein CFC21_054079 [Triticum aestivum]	A0A3B6HYV3_WHEAT SubName: Full=Uncharacterized protein {ECO:0000313|EnsemblPlants:TraesCS4A02G331200.1.cds1};	--	GO:0016021,integral component of membrane; GO:0005575,cellular_component; GO:0016020,membrane; GO:0031224,intrinsic component of membrane; GO:0110165,cellular anatomical entity	--	--	--	--
TraesCS7D02G504200	5.4858	5.709	5.3797	2.5266	3.4439	3.2359	381	421	391	153	251	187	-0.858471	1.17933e-10	1.90416e-08	down	TraesCS7D02G504200	-- && ASD_ARATH RecName: Full=AAA-ATPase ASD, mitochondrial; EC=3.6.1.- {ECO:0000269|PubMed:21359673}; AltName: Full=AAA-ATPase 1; AltName: Full=Protein ATPASE-IN-SEED-DEVELOPMENT {ECO:0000303|PubMed:21359673};	K08900 mitochondrial chaperone BCS1 | (RefSeq) AAA-ATPase At3g50940-like (A)	--	hypothetical protein CFC21_111533 [Triticum aestivum]	A0A3B6TM16_WHEAT RecName: Full=AAA domain-containing protein {ECO:0000259|SMART:SM00382};	AAA+-type ATPase	GO:0005783,endoplasmic reticulum; GO:0016021,integral component of membrane; GO:0031966,mitochondrial membrane; GO:0005739,mitochondrion; GO:0005524,ATP binding; GO:0016887,ATP hydrolysis activity; GO:0010154,fruit development; GO:0009737,response to abscisic acid; GO:0009409,response to cold; GO:0009651,response to salt stress; GO:0009414,response to water deprivation; GO:0010431,seed maturation…	PF14363.9:Domain associated at C-terminal with AAA	--	--	--
TraesCS2A02G100400	4.0679	4.0876	3.979	6.9616	6.6084	6.9099	254	271	260	379	433	359	0.740745	1.22635e-10	1.97499e-08	up	TraesCS2A02G100400	Pectinesterase [Source:UniProtKB/TrEMBL%3BAcc:A0A1D5TNK0] && PME53_ARATH RecName: Full=Probable pectinesterase 53; Short=PE 53; EC=3.1.1.11; AltName: Full=Pectin methylesterase 53; Short=AtPME53; Flags: Precursor;	K01051 pectinesterase [EC:3.1.1.11] | (RefSeq) probable pectinesterase 53 (A)	ko00040: Pentose and glucuronate interconversions; ko01100: Metabolic pathways	probable pectinesterase 53 [Triticum aestivum]	A0A446KLT1_TRITD RecName: Full=Pectinesterase {ECO:0000256|RuleBase:RU000589}; EC=3.1.1.11 {ECO:0000256|RuleBase:RU000589};	--	GO:0005737,cytoplasm; GO:0005576,extracellular region; GO:0045330,aspartyl esterase activity; GO:0052689,carboxylic ester hydrolase activity; GO:0030599,pectinesterase activity; GO:0042545,cell wall modification; GO:0045490,pectin catabolic process; GO:0003674,molecular_function; GO:0003824,catalytic activity; GO:0016787,hydrolase activity; GO:0016788,hydrolase activity, acting on ester bonds; GO…	PF01095.22:Pectinesterase	--	--	--
TraesCS4A02G015500	182.235	181.238	163.101	98.0725	113.975	133.373	4859	5131	4551	2280	3189	2959	-0.622032	1.37116e-10	2.19393e-08	down	TraesCS4A02G015500	-- && --	--	--	uncharacterized protein LOC119288527 [Triticum dicoccoides]	A0A446QKG6_TRITD SubName: Full=Uncharacterized protein {ECO:0000313|EMBL:VAH87184.1};	--	--	--	--	--	--
TraesCS7D02G418600	3.3958	3.6695	3.3986	1.5374	1.5839	1.8257	190	218	199	75	93	85	-1.09727	1.37281e-10	2.19393e-08	down	TraesCS7D02G418600	Xyloglucan endotransglucosylase/hydrolase [Source:UniProtKB/TrEMBL%3BAcc:A0A341Z3Z1] && XTH25_ARATH RecName: Full=Probable xyloglucan endotransglucosylase/hydrolase protein 25; Short=At-XTH25; Short=XTH-25; EC=2.4.1.207; Flags: Precursor;	K08235 xyloglucan:xyloglucosyl transferase [EC:2.4.1.207] | (RefSeq) probable xyloglucan endotransglucosylase/hydrolase protein 25 (A)	--	hypothetical protein CFC21_110646 [Triticum aestivum]	A0A453SQX0_AEGTS RecName: Full=Xyloglucan endotransglucosylase/hydrolase {ECO:0000256|RuleBase:RU361120}; EC=2.4.1.207 {ECO:0000256|RuleBase:RU361120};	--	GO:0048046,apoplast; GO:0004553,hydrolase activity, hydrolyzing O-glycosyl compounds; GO:0030247,polysaccharide binding; GO:0016762,xyloglucan:xyloglucosyl transferase activity; GO:0071555,cell wall organization; GO:0009832,plant-type cell wall biogenesis; GO:0010411,xyloglucan metabolic process; GO:0003674,molecular_function; GO:0003824,catalytic activity; GO:0016787,hydrolase activity; GO:00167…	PF00722.24:Glycosyl hydrolases family 16	--	--	--
TraesCS5D02G177200	7.9719	7.2613	7.1172	12.1469	11.3406	11.4693	487	471	455	647	727	583	0.631305	1.45968e-10	2.30339e-08	up	TraesCS5D02G177200	-- && FABI2_ORYSJ RecName: Full=Enoyl-[acyl-carrier-protein] reductase [NADH] 2, chloroplastic; Short=ENR; EC=1.3.1.9; AltName: Full=NADH-dependent enoyl-ACP reductase; Flags: Precursor;	K00208 enoyl-[acyl-carrier protein] reductase I [EC:1.3.1.9 1.3.1.10] | (RefSeq) enoyl-[acyl-carrier-protein] reductase [NADH] 2, chloroplastic-like (A)	ko00061: Fatty acid biosynthesis; ko00780: Biotin metabolism; ko01100: Metabolic pathways; ko01110: Biosynthesis of secondary metabolites; ko01212: Fatty acid metabolism; ko01240: Biosynthesis of cofactors	enoyl-[acyl-carrier-protein]	A0A3B6MRL4_WHEAT SubName: Full=Uncharacterized protein {ECO:0000313|EnsemblPlants:TraesCS5D02G177200.1};	Reductases with broad range of substrate specificities	GO:0009507,chloroplast; GO:0004318,enoyl-[acyl-carrier-protein] reductase (NADH) activity; GO:0016631,enoyl-[acyl-carrier-protein] reductase activity; GO:0006633,fatty acid biosynthetic process; GO:0003674,molecular_function; GO:0003824,catalytic activity; GO:0004312,fatty acid synthase activity; GO:0016491,oxidoreductase activity; GO:0016627,oxidoreductase activity, acting on the CH-CH group of …	PF13561.9:Enoyl-(Acyl carrier protein) reductase	--	--	--
novel.3178	5.6884	6.1939	5.072	3.2984	2.8212	2.3635	269	311	251	136	140	93	-1.01231	1.61777e-10	2.53372e-08	down	--	-- && --	--	--	hypothetical protein PVAP13_7NG268100 [Panicum virgatum]	K3YB53_SETIT SubName: Full=Uncharacterized protein {ECO:0000313|EnsemblPlants:KQK96628};	--	GO:0016021,integral component of membrane; GO:0005575,cellular_component; GO:0016020,membrane; GO:0031224,intrinsic component of membrane; GO:0110165,cellular anatomical entity	--	--	--	--
TraesCS2B02G606500	3.3408	3.0516	2.5577	0.9233	1.3808	1.1851	166	161	133	40	72	49	-1.36568	1.89336e-10	2.95057e-08	down	TraesCS2B02G606500	-- && Y1103_ORYSJ RecName: Full=Flavonoid O-methyltransferase-like protein Os11g0303600 {ECO:0000305}; EC=2.1.1.- {ECO:0000305};	K22588 acetylserotonin O-methyltransferase, plant [EC:2.1.1.4] | (RefSeq) acetylserotonin O-methyltransferase 3-like (A)	ko00380: Tryptophan metabolism; ko01100: Metabolic pathways; ko01110: Biosynthesis of secondary metabolites	flavonoid O-methyltransferase-like protein Os11g0303600 [Triticum aestivum]	A0A3B6CGY6_WHEAT SubName: Full=Uncharacterized protein {ECO:0000313|EnsemblPlants:TraesCS2B02G606500.1};	Hydroxyindole-O-methyltransferase and related SAM-dependent methyltransferases	GO:0008171,O-methyltransferase activity; GO:0046983,protein dimerization activity; GO:0008757,S-adenosylmethionine-dependent methyltransferase activity; GO:0019438,aromatic compound biosynthetic process; GO:0032259,methylation; GO:0003674,molecular_function; GO:0003824,catalytic activity; GO:0008168,methyltransferase activity; GO:0016740,transferase activity; GO:0016741,transferase activity, tran…	PF00891.21:O-methyltransferase domain	--	--	--
TraesCS7B02G357800	2.3455	2.4433	2.5017	0.9918	1.2305	1.2813	198	219	221	73	109	90	-1.06927	1.95652e-10	3.03391e-08	down	TraesCS7B02G357800	-- && CRK20_ARATH RecName: Full=Putative cysteine-rich receptor-like protein kinase 20; Short=Cysteine-rich RLK20; EC=2.7.11.-; Flags: Precursor;	K17302 coatomer subunit beta' | (RefSeq) uncharacterized protein LOC123136108 isoform X1 (A)	--	hypothetical protein CFC21_104721 [Triticum aestivum]	A0A3B6SIH4_WHEAT SubName: Full=Uncharacterized protein {ECO:0000313|EnsemblPlants:TraesCS7B02G357800.1};	--	GO:0016021,integral component of membrane; GO:0005886,plasma membrane; GO:0005524,ATP binding; GO:0106310,protein serine kinase activity; GO:0004674,protein serine/threonine kinase activity; GO:0042742,defense response to bacterium; GO:0006468,protein phosphorylation; GO:0000166,nucleotide binding; GO:0003674,molecular_function; GO:0005488,binding; GO:0017076,purine nucleotide binding; GO:0030554…	PF00069.28:Protein kinase domain	--	--	--
TraesCS7A02G091800	45.3108	40.7757	33.8679	21.4804	21.8895	27.4547	1079	1031	844	446	547	544	-0.776296	2.02969e-10	3.13961e-08	down	TraesCS7A02G091800	-- && NO93_SOYBN RecName: Full=Early nodulin-93; Short=N-93;	--	--	uncharacterized protein LOC125519334 [Triticum urartu]	A0A446X0Y4_TRITD SubName: Full=Uncharacterized protein {ECO:0000313|EMBL:VAI69927.1};	--	GO:0016021,integral component of membrane; GO:0009877,nodulation; GO:0008150,biological_process; GO:0009653,anatomical structure morphogenesis; GO:0032502,developmental process; GO:0048646,anatomical structure formation involved in morphogenesis; GO:0048856,anatomical structure development; GO:0005575,cellular_component; GO:0016020,membrane; GO:0031224,intrinsic component of membrane; GO:0110165,…	PF03386.17:Early nodulin 93 ENOD93 protein	--	--	--
novel.6505	1.926	1.5074	2.7996	0.0311	0	0.0326	71	59	108	1	0	1	-6.72723	2.17322e-10	3.34511e-08	down	--	-- && --	K23719 nuclear mRNA export protein SAC3 | (RefSeq) SAC3 family protein C-like isoform X1 (A)	--	uncharacterized protein LOC123117538 [Triticum aestivum]	A0A446UUG5_TRITD SubName: Full=Uncharacterized protein {ECO:0000313|EMBL:VAI39306.1};	--	--	--	--	--	--
TraesCS7D02G150100	1.6513	1.9584	1.7533	0.4676	0.5051	0.637	81	102	90	20	26	26	-1.7555	2.21793e-10	3.40555e-08	down	TraesCS7D02G150100	-- && --	--	--	hypothetical protein CFC21_107894 [Triticum aestivum]	A0A3B6TM64_WHEAT SubName: Full=Uncharacterized protein {ECO:0000313|EnsemblPlants:TraesCS7D02G150100.1};	--	--	--	--	--	--
TraesCS3D02G034200	20.4015	15.2812	20.9672	10.2075	10.5689	11.6835	596	474	641	260	324	284	-0.816912	2.24097e-10	3.43252e-08	down	TraesCS3D02G034200	-- && IBB_HORVU RecName: Full=Bowman-Birk type trypsin inhibitor;	--	--	Bowman-Birk type trypsin inhibitor isoform X1 [Triticum aestivum]	A0A453DSW2_AEGTS SubName: Full=Uncharacterized protein {ECO:0000313|EnsemblPlants:AET3Gv20066700.1};	--	GO:0005576,extracellular region; GO:0004867,serine-type endopeptidase inhibitor activity; GO:0003674,molecular_function; GO:0004857,enzyme inhibitor activity; GO:0004866,endopeptidase inhibitor activity; GO:0030234,enzyme regulator activity; GO:0030414,peptidase inhibitor activity; GO:0061134,peptidase regulator activity; GO:0061135,endopeptidase regulator activity; GO:0098772,molecular function …	PF00228.23:Bowman-Birk serine protease inhibitor family	--	--	--
TraesCS7D02G425600	7.779	8.1782	7.7216	4.703	4.8845	5.5949	645	720	670	340	425	386	-0.65629	2.44419e-10	3.70753e-08	down	TraesCS7D02G425600	-- && PSYR1_ARATH RecName: Full=Tyrosine-sulfated glycopeptide receptor 1 {ECO:0000305}; EC=2.7.11.1 {ECO:0000305}; AltName: Full=PSY1 receptor {ECO:0000303|PubMed:23062058};	K27589 tyrosine-sulfated glycopeptide receptor 1 [EC:2.7.11.1] | (RefSeq) tyrosine-sulfated glycopeptide receptor 1-like (A)	--	tyrosine-sulfated glycopeptide receptor 1-like [Triticum aestivum]	A0A3B6TW24_WHEAT RecName: Full=LRRNT_2 domain-containing protein {ECO:0000259|Pfam:PF08263};	--	GO:0016021,integral component of membrane; GO:0005886,plasma membrane; GO:0005524,ATP binding; GO:0042802,identical protein binding; GO:0001653,peptide receptor activity; GO:0106310,protein serine kinase activity; GO:0004674,protein serine/threonine kinase activity; GO:0004888,transmembrane signaling receptor activity; GO:0045851,pH reduction; GO:0006468,protein phosphorylation; GO:0031347,regula…	PF13855.9:Leucine rich repeat	--	--	--
novel.10441	2.5076	2.6783	2.663	1.5948	1.6781	1.589	440	499	489	244	309	232	-0.703149	2.66637e-10	4.01539e-08	down	--	-- && --	--	--	putative WRKY transcription factor 69 [Triticum urartu]	M8A442_TRIUA SubName: Full=Putative WRKY transcription factor 69 {ECO:0000313|EMBL:EMS55199.1, ECO:0000313|EnsemblPlants:TRIUR3_31683-P1};	--	GO:0005634,nucleus; GO:0003700,DNA-binding transcription factor activity; GO:0043565,sequence-specific DNA binding; GO:0050896,response to stimulus; GO:0003674,molecular_function; GO:0140110,transcription regulator activity; GO:0003676,nucleic acid binding; GO:0003677,DNA binding; GO:0005488,binding; GO:0097159,organic cyclic compound binding; GO:1901363,heterocyclic compound binding; GO:0008150,…	--	--	--	--
TraesCS3A02G155800	5.3598	5.8648	4.5479	2.6783	2.7128	2.4055	241	280	214	105	128	90	-1.02887	2.73428e-10	4.10777e-08	down	TraesCS3A02G155800	-- && TIP43_MAIZE RecName: Full=Aquaporin TIP4-3; AltName: Full=Tonoplast intrinsic protein 4-3; AltName: Full=ZmTIP4-3; AltName: Full=ZmTIP4;3;	K09873 aquaporin TIP | (RefSeq) probable aquaporin TIP4-2 (A)	--	probable aquaporin TIP4-2 [Triticum dicoccoides]	A0A453EID0_AEGTS SubName: Full=Uncharacterized protein {ECO:0000313|EnsemblPlants:AET3Gv20352700.2};	Aquaporin (major intrinsic protein family)	GO:0016021,integral component of membrane; GO:0016020,membrane; GO:0005774,vacuolar membrane; GO:0015250,water channel activity; GO:0006833,water transport; GO:0003674,molecular_function; GO:0005215,transporter activity; GO:0005372,water transmembrane transporter activity; GO:0015267,channel activity; GO:0015318,inorganic molecular entity transmembrane transporter activity; GO:0022803,passive tra…	PF00230.23:Major intrinsic protein	--	--	--
TraesCS2B02G310700	0.9268	0.4364	0.4982	1.8602	2.3553	1.9725	48	24	27	84	128	85	1.72626	2.86003e-10	4.28643e-08	up	TraesCS2B02G310700	-- && CET2_TOBAC RecName: Full=CEN-like protein 2;	K16223 protein FLOWERING LOCUS T | (RefSeq) protein HEADING DATE 3A-like (A)	ko04712: Circadian rhythm - plant	CEN-like protein 2 [Triticum dicoccoides]	A0A446MD66_TRITD SubName: Full=Uncharacterized protein {ECO:0000313|EMBL:VAH47623.1};	Phosphatidylethanolamine binding protein	GO:0005737,cytoplasm; GO:0005634,nucleus; GO:0009910,negative regulation of flower development; GO:0010228,vegetative to reproductive phase transition of meristem; GO:0000003,reproduction; GO:0003006,developmental process involved in reproduction; GO:0007275,multicellular organism development; GO:0008150,biological_process; GO:0009791,post-embryonic development; GO:0009908,flower development; GO:…	PF01161.23:Phosphatidylethanolamine-binding protein	--	--	--
novel.9685	22.9228	22.3059	19.419	14.5518	12.9171	14.8927	1084	1120	961	600	641	586	-0.625845	2.95174e-10	4.4028e-08	down	--	-- && --	--	--	hypothetical protein CFC21_089350 [Triticum aestivum]	A0A453PMR2_AEGTS SubName: Full=Uncharacterized protein {ECO:0000313|EnsemblPlants:AET6Gv20785500.1};	--	--	--	--	--	--
TraesCS3B02G164800	3.8094	3.2688	3.2357	0.7767	0.8874	1.2208	90	82	80	16	22	24	-1.85896	2.9963e-10	4.45865e-08	down	TraesCS3B02G164800	-- && ATL41_ARATH RecName: Full=E3 ubiquitin-protein ligase ATL41; EC=2.3.2.27 {ECO:0000269|PubMed:15644464, ECO:0000269|PubMed:16339806}; AltName: Full=RING-H2 finger protein ATL41; AltName: Full=RING-type E3 ubiquitin transferase ATL41 {ECO:0000305};	K19038 E3 ubiquitin-protein ligase ATL41 [EC:2.3.2.27] | (RefSeq) RING-H2 finger protein ATL39-like (A)	--	RING-H2 finger protein ATL39-like [Triticum aestivum]	A0A077RYJ3_WHEAT RecName: Full=RING-type domain-containing protein {ECO:0000259|PROSITE:PS50089};	FOG: Predicted E3 ubiquitin ligase	GO:0016021,integral component of membrane; GO:0046872,metal ion binding; GO:0004842,ubiquitin-protein transferase activity; GO:0016567,protein ubiquitination; GO:0003674,molecular_function; GO:0005488,binding; GO:0043167,ion binding; GO:0043169,cation binding; GO:0003824,catalytic activity; GO:0016740,transferase activity; GO:0019787,ubiquitin-like protein transferase activity; GO:0140096,catalyt…	PF13639.9:Ring finger domain	--	--	--
TraesCS6B02G312300	2.3745	2.454	2.1084	0.6507	0.9812	0.7829	113	124	105	27	49	31	-1.52587	3.47598e-10	5.09976e-08	down	TraesCS6B02G312300	-- && ASPA_ARATH RecName: Full=Aspartyl protease family protein At5g10770; EC=3.4.23.- {ECO:0000305}; Flags: Precursor;	K22683 aspartyl protease family protein [EC:3.4.23.-] | (RefSeq) protein ASPARTIC PROTEASE IN GUARD CELL 1-like (A)	--	hypothetical protein CFC21_089018 [Triticum aestivum]	A0A3B6PR57_WHEAT RecName: Full=Peptidase A1 domain-containing protein {ECO:0000259|PROSITE:PS51767};	Aspartyl protease	GO:0031225,anchored component of membrane; GO:0005886,plasma membrane; GO:0004190,aspartic-type endopeptidase activity; GO:0006508,proteolysis; GO:0003674,molecular_function; GO:0003824,catalytic activity; GO:0004175,endopeptidase activity; GO:0008233,peptidase activity; GO:0016787,hydrolase activity; GO:0070001,aspartic-type peptidase activity; GO:0140096,catalytic activity, acting on a protein;…	PF14543.9:Xylanase inhibitor N-terminal	--	--	--
TraesCS7B02G022300	0.8353	0.6531	0.7831	2.404	2.6132	1.4584	53	44	52	133	174	77	1.50371	4.0617e-10	5.93131e-08	up	TraesCS7B02G022300	-- && --	--	--	uncharacterized protein LOC119337442 isoform X1 [Triticum dicoccoides]	A0A3B6TL76_WHEAT RecName: Full=Peptidase_S9 domain-containing protein {ECO:0000259|Pfam:PF00326};	--	GO:0008236,serine-type peptidase activity; GO:0006508,proteolysis; GO:0003674,molecular_function; GO:0003824,catalytic activity; GO:0008233,peptidase activity; GO:0016787,hydrolase activity; GO:0017171,serine hydrolase activity; GO:0140096,catalytic activity, acting on a protein; GO:0006807,nitrogen compound metabolic process; GO:0008150,biological_process; GO:0008152,metabolic process; GO:001953…	PF00326.24:Prolyl oligopeptidase family	--	--	--
TraesCS3B02G258100	0.5638	0.6101	0.5044	0.0688	0.0572	0.1009	47	54	44	5	5	7	-2.92327	4.27614e-10	6.21548e-08	down	TraesCS3B02G258100	PE11 [Source:Projected from Arabidopsis thaliana (AT2G21610) UniProtKB/TrEMBL%3BAcc:A0A178W118] && PME11_ARATH RecName: Full=Putative pectinesterase 11; Short=PE 11; EC=3.1.1.11; AltName: Full=Pectin methylesterase 11; Short=AtPME11;	K01051 pectinesterase [EC:3.1.1.11] | (RefSeq) putative pectinesterase 11 (A)	ko00040: Pentose and glucuronate interconversions; ko01100: Metabolic pathways	hypothetical protein CFC21_041541 [Triticum aestivum]	A0A3B6FRK6_WHEAT RecName: Full=Pectinesterase domain-containing protein {ECO:0000259|Pfam:PF01095};	--	GO:0016021,integral component of membrane; GO:0045330,aspartyl esterase activity; GO:0052689,carboxylic ester hydrolase activity; GO:0030599,pectinesterase activity; GO:0042545,cell wall modification; GO:0045490,pectin catabolic process; GO:0003674,molecular_function; GO:0003824,catalytic activity; GO:0016787,hydrolase activity; GO:0016788,hydrolase activity, acting on ester bonds; GO:0008150,bio…	PF01095.22:Pectinesterase	--	--	--
TraesCS5A02G179100	25.5547	26.579	29.9404	6.3715	13.5526	7.4777	115	127	141	25	64	28	-1.57402	4.35078e-10	6.29477e-08	down	TraesCS5A02G179100	-- && DVL4_ARATH RecName: Full=Small polypeptide DEVIL 4 {ECO:0000303|PubMed:14871303}; AltName: Full=Small polypeptide ROTUNDIFOLIA like 17 {ECO:0000303|PubMed:15125775}; Short=Small polypeptide ROT-FOUR-LIKE 17 {ECO:0000303|PubMed:15125775};	--	--	uncharacterized protein LOC119305477 [Triticum dicoccoides]	A0A341VTW1_WHEAT SubName: Full=Uncharacterized protein {ECO:0000313|EnsemblPlants:TraesCS5A02G179100.1.cds1};	--	GO:0016021,integral component of membrane; GO:0005886,plasma membrane; GO:0008285,negative regulation of cell population proliferation; GO:0048367,shoot system development; GO:0008150,biological_process; GO:0008283,cell population proliferation; GO:0009987,cellular process; GO:0042127,regulation of cell population proliferation; GO:0048519,negative regulation of biological process; GO:0048523,neg…	PF08137.15:DVL family	--	--	--
TraesCS6D02G302400	13.814	11.9431	12.4588	9.0076	8.1795	8.0025	890	817	840	506	553	429	-0.615465	4.52118e-10	6.52623e-08	down	TraesCS6D02G302400	-- && MTP3_ORYSJ RecName: Full=Metal tolerance protein 3; Short=OsMTP3;	--	--	hypothetical protein CFC21_093842 [Triticum aestivum]	A0A3B6QIM8_WHEAT SubName: Full=Uncharacterized protein {ECO:0000313|EnsemblPlants:TraesCS6D02G302400.1};	Mitochondrial Fe2+ transporter MMT1 and related transporters (cation diffusion facilitator superfamily)	GO:0016021,integral component of membrane; GO:0016020,membrane; GO:0005774,vacuolar membrane; GO:0008324,cation transmembrane transporter activity; GO:0005384,manganese ion transmembrane transporter activity; GO:0003674,molecular_function; GO:0005215,transporter activity; GO:0015075,ion transmembrane transporter activity; GO:0022857,transmembrane transporter activity; GO:0015318,inorganic molecul…	PF01545.24:Cation efflux family	--	--	--
TraesCS7B02G296700	3.8753	3.6788	3.997	1.7637	1.4948	1.2568	126	127	136	50	51	34	-1.36713	4.53788e-10	6.53527e-08	down	TraesCS7B02G296700	-- && --	--	--	uncharacterized protein LOC119335412 [Triticum dicoccoides]	A0A3B6SK97_WHEAT SubName: Full=Uncharacterized protein {ECO:0000313|EnsemblPlants:TraesCS7B02G296700.1.cds1};	--	--	PF14009.9:PADRE domain	--	--	--
TraesCS6A02G226800	5.5906	5.2487	5.2243	2.852	3.3276	2.6494	317	316	310	141	198	125	-0.871698	4.75468e-10	6.81617e-08	down	TraesCS6A02G226800	Ammonium transporter [Source:UniProtKB/TrEMBL%3BAcc:A0A1D6ACP8] && AMT12_ORYSJ RecName: Full=Ammonium transporter 1 member 2; Short=OsAMT1;2;	K03320 ammonium transporter, Amt family | (RefSeq) ammonium transporter 1 member 2 (A)	--	ammonium transporter 1 member 2 [Triticum dicoccoides]	A0A446WEJ8_TRITD RecName: Full=Ammonium transporter {ECO:0000256|RuleBase:RU362002};	Ammonia permease	GO:0005887,integral component of plasma membrane; GO:0008519,ammonium transmembrane transporter activity; GO:0097272,ammonium homeostasis; GO:0072488,ammonium transmembrane transport; GO:0003674,molecular_function; GO:0005215,transporter activity; GO:0005216,ion channel activity; GO:0005261,cation channel activity; GO:0008324,cation transmembrane transporter activity; GO:0015075,ion transmembrane…	PF00909.24:Ammonium Transporter Family	--	--	--
TraesCS3D02G257500	3.6064	3.827	4.0145	2.7215	2.3448	1.994	576	649	671	379	393	265	-0.70995	4.90596e-10	7.01698e-08	down	TraesCS3D02G257500	-- && AB4B_ARATH RecName: Full=ABC transporter B family member 4; Short=ABC transporter ABCB.4; Short=AtABCB4; AltName: Full=Multidrug resistance protein 4; AltName: Full=P-glycoprotein 4;	K05658 ATP-binding cassette, subfamily B (MDR/TAP), member 1 [EC:7.6.2.2] | (RefSeq) ABC transporter B family member 4-like (A)	ko02010: ABC transporters	ABC transporter B family member 4 [Aegilops tauschii subsp. strangulata]	A0A453FAB3_AEGTS SubName: Full=Uncharacterized protein {ECO:0000313|EnsemblPlants:AET3Gv20625100.5};	Multidrug/pheromone exporter, ABC superfamily	GO:0005829,cytosol; GO:0016021,integral component of membrane; GO:0016020,membrane; GO:0005886,plasma membrane; GO:0009506,plasmodesma; GO:0008559,ABC-type xenobiotic transporter activity; GO:0005524,ATP binding; GO:0042626,ATPase-coupled transmembrane transporter activity; GO:0010329,auxin efflux transmembrane transporter activity; GO:0010328,auxin influx transmembrane transporter activity; GO:0…	PF00664.26:ABC transporter transmembrane region	--	--	--
TraesCS2D02G107600	2.2363	1.6448	1.5875	0.6351	0.5277	0.3584	105	82	78	26	26	14	-1.85494	5.045e-10	7.19941e-08	down	TraesCS2D02G107600	Peroxidase [Source:UniProtKB/TrEMBL%3BAcc:W5C5X0] && PER2_ORYSJ RecName: Full=Peroxidase 2; EC=1.11.1.7; Flags: Precursor;	K00430 peroxidase [EC:1.11.1.7] | (RefSeq) peroxidase 70-like (A)	ko00940: Phenylpropanoid biosynthesis; ko01100: Metabolic pathways; ko01110: Biosynthesis of secondary metabolites	peroxidase 2-like [Artibeus jamaicensis]	A0A453APG8_AEGTS RecName: Full=Peroxidase {ECO:0000256|RuleBase:RU362060}; EC=1.11.1.7 {ECO:0000256|RuleBase:RU362060};	--	GO:0005576,extracellular region; GO:0020037,heme binding; GO:0046872,metal ion binding; GO:0004601,peroxidase activity; GO:0042744,hydrogen peroxide catabolic process; GO:0006979,response to oxidative stress; GO:0003674,molecular_function; GO:0005488,binding; GO:0046906,tetrapyrrole binding; GO:0097159,organic cyclic compound binding; GO:1901363,heterocyclic compound binding; GO:0043167,ion bindi…	PF00141.26:Peroxidase	--	--	--
TraesCS1D02G423000	6.6176	6.2223	6.1267	4.3921	4.0112	3.6245	610	609	591	353	388	278	-0.670324	5.1976e-10	7.40031e-08	down	TraesCS1D02G423000	-- && YS1_MAIZE RecName: Full=Iron-phytosiderophore transporter yellow stripe 1; AltName: Full=ZmYS1;	--	--	iron-phytosiderophore transporter YSL15-like [Triticum aestivum]	A0A3B6A1I7_WHEAT SubName: Full=Uncharacterized protein {ECO:0000313|EnsemblPlants:TraesCS1D02G423000.1};	--	GO:0016021,integral component of membrane; GO:0016020,membrane; GO:0005886,plasma membrane; GO:0051980,iron-nicotianamine transmembrane transporter activity; GO:0035673,oligopeptide transmembrane transporter activity; GO:0010039,response to iron ion; GO:0048316,seed development; GO:0003674,molecular_function; GO:0005215,transporter activity; GO:0015603,iron chelate transmembrane transporter activ…	PF03169.18:OPT oligopeptide transporter protein	--	--	--
TraesCS2D02G177100	0.6425	0.5446	0.6754	1.6458	2.0819	2.1622	30	27	33	67	102	84	1.64984	5.74047e-10	8.09963e-08	up	TraesCS2D02G177100	-- && SPX6_ORYSJ RecName: Full=SPX domain-containing protein 6 {ECO:0000303|PubMed:24368504}; AltName: Full=Protein SPX DOMAIN GENE 6 {ECO:0000303|PubMed:24368504}; Short=OsSPX6 {ECO:0000303|PubMed:24368504};	--	--	hypothetical protein CFC21_028772 [Triticum aestivum]	A0A1D5V190_WHEAT SubName: Full=Genome assembly, chromosome: II {ECO:0000313|EMBL:SPT16992.1};	Protein involved in vacuolar polyphosphate accumulation, contains SPX domain	GO:0070417,cellular response to cold; GO:0016036,cellular response to phosphate starvation; GO:0006950,response to stress; GO:0008150,biological_process; GO:0009266,response to temperature stimulus; GO:0009409,response to cold; GO:0009628,response to abiotic stimulus; GO:0009987,cellular process; GO:0033554,cellular response to stress; GO:0050896,response to stimulus; GO:0051716,cellular response…	PF03105.22:SPX domain	--	--	--
TraesCS3A02G293200	48.5363	43.6191	48.0566	26.0225	30.8722	25.441	415	396	430	194	277	181	-0.776807	5.9302e-10	8.3298e-08	down	TraesCS3A02G293200	-- && --	--	--	hypothetical protein CFC21_036206 [Triticum aestivum]	A0A446NPP7_TRITD SubName: Full=Uncharacterized protein {ECO:0000313|EMBL:VAH64035.1};	--	--	--	--	--	--
TraesCS5B02G176700	32.7839	32.5069	31.9894	22.9042	19.1408	19.9775	568	598	580	346	348	288	-0.664963	6.77517e-10	9.4742e-08	down	TraesCS5B02G176700	-- && BZP44_ARATH RecName: Full=bZIP transcription factor 44 {ECO:0000305}; Short=AtbZIP44 {ECO:0000303|PubMed:11906833};	K25786 bZIP transcription factor 1/2/11/44/53 | (RefSeq) bZIP transcription factor 44-like (A)	--	unnamed protein product [Triticum turgidum subsp. durum]	A0A3B6LLC7_WHEAT RecName: Full=BZIP domain-containing protein {ECO:0000259|PROSITE:PS00036};	--	GO:0005634,nucleus; GO:0003700,DNA-binding transcription factor activity; GO:0046982,protein heterodimerization activity; GO:0043565,sequence-specific DNA binding; GO:0000976,transcription cis-regulatory region binding; GO:0045893,positive regulation of DNA-templated transcription; GO:0009845,seed germination; GO:0003674,molecular_function; GO:0140110,transcription regulator activity; GO:0005488,…	PF00170.24:bZIP transcription factor	bZIP	TF	bZIP
TraesCS3D02G243300	2.7393	2.886	2.6472	4.5085	5.3241	5.0033	177	198	179	254	361	269	0.830733	7.20652e-10	1.00326e-07	up	TraesCS3D02G243300	-- && B561M_ARATH RecName: Full=Cytochrome b561 domain-containing protein At4g18260; AltName: Full=Protein b561A.tha13; Flags: Precursor;	--	--	cytochrome b561 domain-containing protein At4g18260 [Aegilops tauschii subsp. strangulata]	A0A453F6X4_AEGTS RecName: Full=Cytochrome b561 domain-containing protein {ECO:0000259|PROSITE:PS50939};	Predicted membrane protein, contains DoH and Cytochrome b-561/ferric reductase transmembrane domains	GO:0016021,integral component of membrane; GO:0020037,heme binding; GO:0046872,metal ion binding; GO:0016491,oxidoreductase activity; GO:0140575,transmembrane monodehydroascorbate reductase activity; GO:0003674,molecular_function; GO:0005488,binding; GO:0046906,tetrapyrrole binding; GO:0097159,organic cyclic compound binding; GO:1901363,heterocyclic compound binding; GO:0043167,ion binding; GO:00…	PF03188.19:Eukaryotic cytochrome b561	--	--	--
TraesCS1A02G335200	11.0821	13.1858	10.3893	17.7417	17.6496	18.316	581	734	570	811	971	799	0.617505	7.41668e-10	1.02795e-07	up	TraesCS1A02G335200	-- && ZRP4_MAIZE RecName: Full=O-methyltransferase ZRP4; Short=OMT; EC=2.1.1.-;	K22588 acetylserotonin O-methyltransferase, plant [EC:2.1.1.4] | (RefSeq) acetylserotonin O-methyltransferase 1-like (A)	ko00380: Tryptophan metabolism; ko01100: Metabolic pathways; ko01110: Biosynthesis of secondary metabolites	O-methyltransferase ZRP4-like [Triticum aestivum]	A0A3B5Y465_WHEAT SubName: Full=Uncharacterized protein {ECO:0000313|EnsemblPlants:TraesCS1A02G335200.1};	Hydroxyindole-O-methyltransferase and related SAM-dependent methyltransferases	GO:0008171,O-methyltransferase activity; GO:0046983,protein dimerization activity; GO:0008757,S-adenosylmethionine-dependent methyltransferase activity; GO:0019438,aromatic compound biosynthetic process; GO:0032259,methylation; GO:0003674,molecular_function; GO:0003824,catalytic activity; GO:0008168,methyltransferase activity; GO:0016740,transferase activity; GO:0016741,transferase activity, tran…	PF00891.21:O-methyltransferase domain	--	--	--
novel.1936	3.8877	2.8165	3.5483	1.3148	1.5199	1.2579	156	120	149	46	64	42	-1.33214	8.23616e-10	1.134e-07	down	--	-- && --	--	--	hypothetical protein ZWY2020_056526 [Hordeum vulgare]	--	--	--	--	--	--	--
TraesCS7A02G357200	7.0426	6.271	6.5462	3.5613	3.4776	2.77	220	208	214	97	114	72	-1.02735	9.61458e-10	1.31604e-07	down	TraesCS7A02G357200	-- && OXS3_ARATH RecName: Full=Protein OXIDATIVE STRESS 3 {ECO:0000303|PubMed:18980652}; Short=AtOXS3 {ECO:0000303|PubMed:18980652};	--	--	uncharacterized protein LOC119330693 [Triticum dicoccoides]	A0A3B6RLW0_WHEAT SubName: Full=Uncharacterized protein {ECO:0000313|EnsemblPlants:TraesCS7A02G357200.1};	Nuclear localization sequence binding protein	GO:0016607,nuclear speck; GO:0005634,nucleus; GO:2000028,regulation of photoperiodism, flowering; GO:2000070,regulation of response to water deprivation; GO:0046686,response to cadmium ion; GO:0046688,response to copper ion; GO:0010218,response to far red light; GO:0009416,response to light stimulus; GO:0006979,response to oxidative stress; GO:0010114,response to red light; GO:0009611,response to…	--	--	--	--
TraesCS2B02G077500	6.8243	6.7245	7.8903	4.4009	3.9343	3.3857	281	294	340	158	170	116	-0.882919	9.76814e-10	1.33321e-07	down	TraesCS2B02G077500	-- && ODD11_ORYSJ RecName: Full=2-oxoglutarate-dependent dioxygenase 11 {ECO:0000303|PubMed:25728912}; EC=1.14.11.- {ECO:0000255|PROSITE-ProRule:PRU00805, ECO:0000269|PubMed:25728912}; AltName: Full=Melatonin 2-hydroxylase {ECO:0000303|PubMed:25728912};	K05278 flavonol synthase [EC:1.14.20.6] | (RefSeq) flavonol synthase/flavanone 3-hydroxylase-like (A)	ko00941: Flavonoid biosynthesis; ko01100: Metabolic pathways; ko01110: Biosynthesis of secondary metabolites	LOW QUALITY PROTEIN: hypothetical protein CFC21_021268 [Triticum aestivum]	A0A3B6C1C1_WHEAT RecName: Full=Fe2OG dioxygenase domain-containing protein {ECO:0000259|PROSITE:PS51471};	Iron/ascorbate family oxidoreductases	GO:0005737,cytoplasm; GO:0051213,dioxygenase activity; GO:0031418,L-ascorbic acid binding; GO:0046872,metal ion binding; GO:0003674,molecular_function; GO:0003824,catalytic activity; GO:0016491,oxidoreductase activity; GO:0005488,binding; GO:0019842,vitamin binding; GO:0030246,carbohydrate binding; GO:0031406,carboxylic acid binding; GO:0036094,small molecule binding; GO:0043167,ion binding; GO:0…	PF14226.9:non-haem dioxygenase in morphine synthesis N-terminal	--	--	--
TraesCS7A02G176800	6.3841	6.3363	5.772	9.5467	11.1612	10.4168	260	274	246	339	477	353	0.73911	9.98148e-10	1.35937e-07	up	TraesCS7A02G176800	-- && BCP_PEA RecName: Full=Blue copper protein; Flags: Precursor;	--	--	blue copper protein-like [Triticum aestivum]	A0A446X744_TRITD RecName: Full=Phytocyanin domain-containing protein {ECO:0000259|PROSITE:PS51485};	--	GO:0009055,electron transfer activity; GO:0046872,metal ion binding; GO:0003674,molecular_function; GO:0003824,catalytic activity; GO:0016491,oxidoreductase activity; GO:0005488,binding; GO:0043167,ion binding; GO:0043169,cation binding	PF02298.20:Plastocyanin-like domain	--	--	--
TraesCSU02G154100	17.2302	13.0078	14.0473	7.6066	6.9066	7.2312	252	202	215	97	106	88	-1.04144	1.21583e-09	1.63451e-07	down	TraesCSU02G154100	-- && CCDP_MAIZE RecName: Full=Cortical cell-delineating protein; AltName: Full=Root-specific protein ZRP3; Flags: Precursor;	--	--	putative lipid-binding protein AIR1 [Triticum aestivum]	A0A3B6U736_WHEAT RecName: Full=AAI domain-containing protein {ECO:0000259|SMART:SM00499};	--	--	PF14547.9:Hydrophobic seed protein	--	--	--
TraesCS2A02G051200	5.0698	5.5336	5.3047	3.3355	3.6235	3.3299	516	598	565	296	387	282	-0.640397	1.299e-09	1.73886e-07	down	TraesCS2A02G051200	Serine/threonine-protein kinase [Source:UniProtKB/TrEMBL%3BAcc:A0A1D5TKI4] && SD18_ARATH RecName: Full=Receptor-like serine/threonine-protein kinase SD1-8; EC=2.7.11.1; AltName: Full=Arabidopsis thaliana receptor kinase 3; AltName: Full=S-domain-1 (SD1) receptor kinase 8; Short=SD1-8; Flags: Precursor;	K00924 kinase [EC:2.7.1.-] | (RefSeq) receptor protein kinase TMK1-like (A)	ko04075: Plant hormone signal transduction	hypothetical protein CFC21_014841 [Triticum aestivum]	A0A3B6ARF6_WHEAT RecName: Full=Receptor-like serine/threonine-protein kinase {ECO:0000256|PIRNR:PIRNR000641}; EC=2.7.11.1 {ECO:0000256|PIRNR:PIRNR000641};	--	GO:0016021,integral component of membrane; GO:0005886,plasma membrane; GO:0009506,plasmodesma; GO:0005773,vacuole; GO:0005524,ATP binding; GO:0030246,carbohydrate binding; GO:0106310,protein serine kinase activity; GO:0004674,protein serine/threonine kinase activity; GO:0004675,transmembrane receptor protein serine/threonine kinase activity; GO:0031625,ubiquitin protein ligase binding; GO:0006468…	PF07714.20:Protein tyrosine and serine/threonine kinase	--	--	--
TraesCS3D02G312600	45.5387	45.8704	43.7485	68.5676	72.056	68.6309	374	400	376	491	621	469	0.617825	1.32494e-09	1.76228e-07	up	TraesCS3D02G312600	-- && --	--	--	hypothetical protein CFC21_048302 [Triticum aestivum]	A0A453FNX2_AEGTS SubName: Full=Uncharacterized protein {ECO:0000313|EnsemblPlants:AET3Gv20732100.1};	--	--	--	--	--	--
TraesCS6D02G299700	4.3109	3.5804	3.1808	6.7383	6.2574	6.8641	237	209	183	323	361	314	0.82822	1.76228e-09	2.30177e-07	up	TraesCS6D02G299700	Peroxidase [Source:UniProtKB/TrEMBL%3BAcc:W5GWU5] && PER2_MAIZE RecName: Full=Peroxidase 2; EC=1.11.1.7; AltName: Full=Plasma membrane-bound peroxidase 2; Short=pmPOX2; Flags: Precursor;	K00430 peroxidase [EC:1.11.1.7] | (RefSeq) peroxidase 2-like (A)	ko00940: Phenylpropanoid biosynthesis; ko01100: Metabolic pathways; ko01110: Biosynthesis of secondary metabolites	peroxidase 2 [Aegilops tauschii subsp. strangulata]	A0A453PND9_AEGTS RecName: Full=Peroxidase {ECO:0000256|RuleBase:RU362060}; EC=1.11.1.7 {ECO:0000256|RuleBase:RU362060};	--	GO:0005576,extracellular region; GO:0009505,plant-type cell wall; GO:0020037,heme binding; GO:0046872,metal ion binding; GO:0004601,peroxidase activity; GO:0032922,circadian regulation of gene expression; GO:0097167,circadian regulation of translation; GO:0042744,hydrogen peroxide catabolic process; GO:0042752,regulation of circadian rhythm; GO:0006979,response to oxidative stress; GO:0003674,mol…	PF00141.26:Peroxidase	--	--	--
TraesCS7D02G413500	40.9694	40.113	35.3918	23.029	24.849	29.6253	1667	1733	1507	817	1061	1003	-0.60236	1.97116e-09	2.56197e-07	down	TraesCS7D02G413500	-- && --	--	--	uncharacterized protein LOC109771683 [Aegilops tauschii subsp. strangulata]	A0A453SNV9_AEGTS SubName: Full=Uncharacterized protein {ECO:0000313|EnsemblPlants:AET7Gv21019200.1};	--	--	PF14009.9:PADRE domain	--	--	--
TraesCS2D02G408700	1.5611	1.3268	1.4069	3.1151	2.5036	2.9286	123	111	116	214	207	192	0.977086	2.04456e-09	2.65188e-07	up	TraesCS2D02G408700	-- && GLPT1_ARATH RecName: Full=Putative glycerol-3-phosphate transporter 1; Short=G-3-P transporter 1; AltName: Full=Glycerol-3-phosphate permease 1; Short=AtG3Pp1; Short=G-3-P permease 1; AltName: Full=Protein PHOSPHATE STARVATION-INDUCED GENE 3; Short=AtPS3;	K13783 MFS transporter, OPA family, solute carrier family 37 (glycerol-3-phosphate transporter), member 1/2 | (RefSeq) putative glycerol-3-phosphate transporter 1 (A)	--	putative glycerol-3-phosphate transporter 1 [Aegilops tauschii subsp. strangulata]	A0A1D5UHI9_WHEAT SubName: Full=Genome assembly, chromosome: II {ECO:0000313|EMBL:SPT19489.1};	Permease of the major facilitator superfamily	GO:0016021,integral component of membrane; GO:0022857,transmembrane transporter activity; GO:0008643,carbohydrate transport; GO:0055062,phosphate ion homeostasis; GO:0003674,molecular_function; GO:0005215,transporter activity; GO:0006810,transport; GO:0008150,biological_process; GO:0051179,localization; GO:0051234,establishment of localization; GO:0071702,organic substance transport; GO:0042592,h…	PF07690.19:Major Facilitator Superfamily	--	--	--
TraesCS1D02G337800	9.1187	10.6539	9.9169	17.0036	13.5861	16.4264	449	557	511	730	702	673	0.647682	2.05906e-09	2.66075e-07	up	TraesCS1D02G337800	-- && ASMT1_ORYSJ RecName: Full=Acetylserotonin O-methyltransferase 1 {ECO:0000305}; Short=OsASMT1 {ECO:0000303|PubMed:24134674}; EC=2.1.1.4 {ECO:0000269|PubMed:21210840};	K22588 acetylserotonin O-methyltransferase, plant [EC:2.1.1.4] | (RefSeq) acetylserotonin O-methyltransferase 1-like (A)	ko00380: Tryptophan metabolism; ko01100: Metabolic pathways; ko01110: Biosynthesis of secondary metabolites	acetylserotonin O-methyltransferase 1-like [Triticum aestivum]	A0A3B5ZZ77_WHEAT SubName: Full=Uncharacterized protein {ECO:0000313|EnsemblPlants:TraesCS1D02G337800.1};	Hydroxyindole-O-methyltransferase and related SAM-dependent methyltransferases	GO:0005737,cytoplasm; GO:0017096,acetylserotonin O-methyltransferase activity; GO:0008171,O-methyltransferase activity; GO:0046983,protein dimerization activity; GO:0008757,S-adenosylmethionine-dependent methyltransferase activity; GO:0019438,aromatic compound biosynthetic process; GO:0030187,melatonin biosynthetic process; GO:0032259,methylation; GO:0003674,molecular_function; GO:0003824,catalyt…	PF00891.21:O-methyltransferase domain	--	--	--
TraesCS5B02G457600	1.6077	2.2207	1.5977	0.4671	0.5924	0.5925	75	110	78	19	29	23	-1.72757	2.06869e-09	2.6666e-07	down	TraesCS5B02G457600	-- && BH089_ORYSJ RecName: Full=Transcription factor BHLH089 {ECO:0000305}; AltName: Full=Basic helix-loop-helix protein 89 {ECO:0000303|PubMed:16896230}; Short=OsbHLH089 {ECO:0000303|PubMed:16896230}; AltName: Full=bHLH transcription factor bHLH089 {ECO:0000305};	K16189 phytochrome-interacting factor 4 | (RefSeq) transcription factor PHYTOCHROME INTERACTING FACTOR-LIKE 13-like (A)	ko04075: Plant hormone signal transduction	transcription factor BHLH089-like [Triticum dicoccoides]	A0A446URY1_TRITD RecName: Full=BHLH domain-containing protein {ECO:0000259|PROSITE:PS50888};	--	GO:0005634,nucleus; GO:0003677,DNA binding; GO:0003700,DNA-binding transcription factor activity; GO:0046983,protein dimerization activity; GO:0006355,regulation of DNA-templated transcription; GO:0003674,molecular_function; GO:0003676,nucleic acid binding; GO:0005488,binding; GO:0097159,organic cyclic compound binding; GO:1901363,heterocyclic compound binding; GO:0140110,transcription regulator …	PF00010.29:Helix-loop-helix DNA-binding domain	bHLH	TF	bHLH
TraesCS6B02G353200	3.7075	3.4918	2.8104	1.7172	1.4438	1.5638	208	208	165	84	85	73	-1.10072	2.075e-09	2.66925e-07	down	TraesCS6B02G353200	-- && OPR11_ORYSJ RecName: Full=Putative 12-oxophytodienoate reductase 11; EC=1.3.1.-; AltName: Full=OPDA-reductase 11; Short=OsOPR11;	K05894 12-oxophytodienoic acid reductase [EC:1.3.1.42] | (RefSeq) putative 12-oxophytodienoate reductase 11 (A)	ko00592: alpha-Linolenic acid metabolism; ko01100: Metabolic pathways; ko01110: Biosynthesis of secondary metabolites	putative 12-oxophytodienoate reductase 11 [Triticum aestivum]	A0A3B6PPJ5_WHEAT RecName: Full=Oxidored_FMN domain-containing protein {ECO:0000259|Pfam:PF00724};	NADH:flavin oxidoreductase/12-oxophytodienoate reductase	GO:0010181,FMN binding; GO:0016491,oxidoreductase activity; GO:0006633,fatty acid biosynthetic process; GO:0031408,oxylipin biosynthetic process; GO:0000166,nucleotide binding; GO:0003674,molecular_function; GO:0005488,binding; GO:0032553,ribonucleotide binding; GO:0036094,small molecule binding; GO:0043167,ion binding; GO:0043168,anion binding; GO:0097159,organic cyclic compound binding; GO:0097…	PF00724.23:NADH:flavin oxidoreductase / NADH oxidase family	--	--	--
novel.4845	1.3698	1.393	1.5401	0.9086	0.8777	0.8067	351	379	413	203	236	172	-0.742868	2.17852e-09	2.79668e-07	down	--	-- && Y3471_ARATH RecName: Full=Putative receptor-like protein kinase At3g47110; EC=2.7.11.1; Flags: Precursor;	K27589 tyrosine-sulfated glycopeptide receptor 1 [EC:2.7.11.1] | (RefSeq) tyrosine-sulfated glycopeptide receptor 1-like (A)	--	putative receptor-like protein kinase At3g47110 isoform X1 [Triticum urartu]	A0A3B6GMU4_WHEAT RecName: Full=Protein kinase domain-containing protein {ECO:0000259|PROSITE:PS50011};	--	GO:0016021,integral component of membrane; GO:0005886,plasma membrane; GO:0005524,ATP binding; GO:0106310,protein serine kinase activity; GO:0004674,protein serine/threonine kinase activity; GO:0006468,protein phosphorylation; GO:0000166,nucleotide binding; GO:0003674,molecular_function; GO:0005488,binding; GO:0017076,purine nucleotide binding; GO:0030554,adenyl nucleotide binding; GO:0032553,rib…	PF13855.9:Leucine rich repeat	--	--	--
TraesCS4B02G059900	4.0413	3.7125	3.5136	7.4463	6.5027	8.9573	122	119	111	196	206	225	1.00658	2.27621e-09	2.91611e-07	up	TraesCS4B02G059900	-- && --	--	--	uncharacterized protein LOC119293311 [Triticum dicoccoides]	A0A3B6ILV6_WHEAT SubName: Full=Uncharacterized protein {ECO:0000313|EnsemblPlants:TraesCS4B02G059900.1.cds1};	--	--	--	--	--	--
novel.2813	20.6576	25.149	22.1498	31.4764	35.2009	39.1342	557	720	625	740	996	878	0.625151	2.31307e-09	2.95728e-07	up	--	-- && --	--	--	uncharacterized protein LOC119368646 [Triticum dicoccoides]	N1QXU6_AEGTA SubName: Full=Uncharacterized protein {ECO:0000313|EMBL:EMT15128.1, ECO:0000313|EnsemblPlants:EMT15128};	--	--	--	--	--	--
TraesCS7B02G360400	13.5182	14.0113	12.4117	8.1164	9.4009	9.0564	766	843	736	401	559	427	-0.60051	2.36235e-09	3.01413e-07	down	TraesCS7B02G360400	-- && TET18_ARATH RecName: Full=Tetraspanin-18; AltName: Full=TOM2A homologous protein 2;	K16732 Ase1/PRC1/MAP65 family protein | (RefSeq) uncharacterized protein LOC123171105 (A)	--	tetraspanin-18-like [Triticum dicoccoides]	A0A1D6CD79_WHEAT SubName: Full=Uncharacterized protein {ECO:0000313|EnsemblPlants:TraesCS7B02G360600.1};	--	GO:0016021,integral component of membrane; GO:0005739,mitochondrion; GO:0000325,plant-type vacuole; GO:0005774,vacuolar membrane; GO:0005575,cellular_component; GO:0016020,membrane; GO:0031224,intrinsic component of membrane; GO:0110165,cellular anatomical entity; GO:0005622,intracellular anatomical structure; GO:0005737,cytoplasm; GO:0043226,organelle; GO:0043227,membrane-bounded organelle; GO:0…	--	--	--	--
TraesCS3A02G243300	4.1389	3.4975	3.5017	6.1354	6.3761	6.3505	253	227	224	327	409	323	0.747157	2.40393e-09	3.05361e-07	up	TraesCS3A02G243300	-- && B561M_ARATH RecName: Full=Cytochrome b561 domain-containing protein At4g18260; AltName: Full=Protein b561A.tha13; Flags: Precursor;	--	--	cytochrome b561 domain-containing protein At4g18260-like isoform X1 [Triticum dicoccoides]	M7YRT6_TRIUA RecName: Full=Cytochrome b561 domain-containing protein {ECO:0000259|PROSITE:PS50939};	Predicted membrane protein, contains DoH and Cytochrome b-561/ferric reductase transmembrane domains	GO:0016021,integral component of membrane; GO:0020037,heme binding; GO:0046872,metal ion binding; GO:0016491,oxidoreductase activity; GO:0140575,transmembrane monodehydroascorbate reductase activity; GO:0003674,molecular_function; GO:0005488,binding; GO:0046906,tetrapyrrole binding; GO:0097159,organic cyclic compound binding; GO:1901363,heterocyclic compound binding; GO:0043167,ion binding; GO:00…	PF03188.19:Eukaryotic cytochrome b561	--	--	--
TraesCS3D02G305300	1.3664	1.0724	1.4838	0.3562	0.3551	0.2239	66	55	75	15	18	9	-2.06976	2.58852e-09	3.26284e-07	down	TraesCS3D02G305300	Peroxidase [Source:UniProtKB/TrEMBL%3BAcc:A0A1D5WFR9] && PER2_MAIZE RecName: Full=Peroxidase 2; EC=1.11.1.7; AltName: Full=Plasma membrane-bound peroxidase 2; Short=pmPOX2; Flags: Precursor;	K00430 peroxidase [EC:1.11.1.7] | (RefSeq) peroxidase 2-like (A)	ko00940: Phenylpropanoid biosynthesis; ko01100: Metabolic pathways; ko01110: Biosynthesis of secondary metabolites	peroxidase 2-like [Triticum aestivum]	A0A3B6GZH7_WHEAT RecName: Full=Peroxidase {ECO:0000256|RuleBase:RU362060}; EC=1.11.1.7 {ECO:0000256|RuleBase:RU362060};	--	GO:0005576,extracellular region; GO:0009505,plant-type cell wall; GO:0020037,heme binding; GO:0046872,metal ion binding; GO:0004601,peroxidase activity; GO:0032922,circadian regulation of gene expression; GO:0097167,circadian regulation of translation; GO:0042744,hydrogen peroxide catabolic process; GO:0042752,regulation of circadian rhythm; GO:0006979,response to oxidative stress; GO:0003674,mol…	PF00141.26:Peroxidase	--	--	--
novel.11372	7.8699	8.8046	8.4309	5.2574	5.4799	5.509	479	569	537	279	350	279	-0.641242	2.60652e-09	3.27893e-07	down	--	-- && --	--	--	uncharacterized protein LOC119284944 [Triticum dicoccoides]	--	--	--	--	--	--	--
TraesCS3B02G236600	9.3351	9.2771	8.8416	5.9559	5.9109	5.4733	453	478	449	252	301	221	-0.675545	2.71319e-09	3.39032e-07	down	TraesCS3B02G236600	-- && GLD27_ARATH RecName: Full=Protein CONSERVED IN THE GREEN LINEAGE AND DIATOMS 27, chloroplastic {ECO:0000303|PubMed:23043051}; Flags: Precursor;	--	--	protein CONSERVED IN THE GREEN LINEAGE AND DIATOMS 27, chloroplastic-like [Triticum dicoccoides]	W5CWF8_WHEAT SubName: Full=Uncharacterized protein {ECO:0000313|EMBL:CDM83248.1, ECO:0000313|EnsemblPlants:TraesCS3B02G236600.1};	--	GO:0009507,chloroplast; GO:0016021,integral component of membrane; GO:1990641,response to iron ion starvation; GO:0006950,response to stress; GO:0008150,biological_process; GO:0009605,response to external stimulus; GO:0009991,response to extracellular stimulus; GO:0031667,response to nutrient levels; GO:0042594,response to starvation; GO:0050896,response to stimulus; GO:0005575,cellular_component…	PF06799.14:Conserved in the green lineage and diatoms 27	--	--	--
TraesCS5D02G435900	3.6742	3.8749	4.7357	7.2925	6.9031	5.4404	668	748	901	1156	1317	823	0.664691	2.71672e-09	3.39032e-07	up	TraesCS5D02G435900	-- && ALDO1_MAIZE RecName: Full=Indole-3-acetaldehyde oxidase; Short=IAA oxidase; EC=1.2.3.7; AltName: Full=Aldehyde oxidase; Short=ZmAO-1;	K11817 indole-3-acetaldehyde oxidase [EC:1.2.3.7] | (RefSeq) indole-3-acetaldehyde oxidase-like (A)	ko00380: Tryptophan metabolism; ko01100: Metabolic pathways	indole-3-acetaldehyde oxidase isoform X1 [Aegilops tauschii subsp. strangulata]	A0A453M0S8_AEGTS SubName: Full=Uncharacterized protein {ECO:0000313|EnsemblPlants:AET5Gv20994800.63};	Xanthine dehydrogenase	GO:0005737,cytoplasm; GO:0051537,2 iron, 2 sulfur cluster binding; GO:0071949,FAD binding; GO:0050302,indole-3-acetaldehyde oxidase activity; GO:0005506,iron ion binding; GO:0043546,molybdopterin cofactor binding; GO:0016491,oxidoreductase activity; GO:0009688,abscisic acid biosynthetic process; GO:0009851,auxin biosynthetic process; GO:0003674,molecular_function; GO:0005488,binding; GO:0051536,i…	PF02738.21:Molybdopterin cofactor-binding domain	--	--	--
TraesCS2D02G101000	17.4697	15.8829	16.2253	24.4004	23.2683	28.4788	606	585	589	738	847	822	0.604392	2.76478e-09	3.4366e-07	up	TraesCS2D02G101000	Stress responsive protein 2 [Source:UniProtKB/TrEMBL%3BAcc:Q4U0C9] && 40G3_ORYSJ RecName: Full=Ricin B-like lectin R40G3 {ECO:0000305}; AltName: Full=Osr40g3 {ECO:0000303|PubMed:9265787};	--	--	ricin B-like lectin R40G3 [Triticum aestivum]	A0A453AN59_AEGTS SubName: Full=Uncharacterized protein {ECO:0000313|EnsemblPlants:AET2Gv20204100.2};	--	GO:0030246,carbohydrate binding; GO:0003674,molecular_function; GO:0005488,binding	PF14200.9:Ricin-type beta-trefoil lectin domain-like	--	--	--
TraesCSU02G202000	1.8946	1.8793	1.8682	3.9298	3.3228	4.6993	94	99	97	170	173	194	1.06524	2.82604e-09	3.50581e-07	up	TraesCSU02G202000	-- && CET2_TOBAC RecName: Full=CEN-like protein 2;	K16223 protein FLOWERING LOCUS T | (RefSeq) protein HEADING DATE 3A-like (A)	ko04712: Circadian rhythm - plant	CEN-like protein 2 [Triticum dicoccoides]	M7ZTF5_TRIUA SubName: Full=Uncharacterized protein {ECO:0000313|EMBL:EMS62911.1, ECO:0000313|EnsemblPlants:TRIUR3_23342-P1};	Phosphatidylethanolamine binding protein	GO:0005737,cytoplasm; GO:0005634,nucleus; GO:0009910,negative regulation of flower development; GO:0010228,vegetative to reproductive phase transition of meristem; GO:0000003,reproduction; GO:0003006,developmental process involved in reproduction; GO:0007275,multicellular organism development; GO:0008150,biological_process; GO:0009791,post-embryonic development; GO:0009908,flower development; GO:…	PF01161.23:Phosphatidylethanolamine-binding protein	--	--	--
TraesCS5B02G176800	33.5544	41.4382	39.2835	17.8402	18.6348	18.4272	151	198	185	70	88	69	-1.07068	3.61308e-09	4.42952e-07	down	TraesCS5B02G176800	-- && DVL4_ARATH RecName: Full=Small polypeptide DEVIL 4 {ECO:0000303|PubMed:14871303}; AltName: Full=Small polypeptide ROTUNDIFOLIA like 17 {ECO:0000303|PubMed:15125775}; Short=Small polypeptide ROT-FOUR-LIKE 17 {ECO:0000303|PubMed:15125775};	--	--	uncharacterized protein LOC119305477 [Triticum dicoccoides]	A0A341VTW1_WHEAT SubName: Full=Uncharacterized protein {ECO:0000313|EnsemblPlants:TraesCS5A02G179100.1.cds1};	--	GO:0016021,integral component of membrane; GO:0005886,plasma membrane; GO:0008285,negative regulation of cell population proliferation; GO:0048367,shoot system development; GO:0008150,biological_process; GO:0008283,cell population proliferation; GO:0009987,cellular process; GO:0042127,regulation of cell population proliferation; GO:0048519,negative regulation of biological process; GO:0048523,neg…	PF08137.15:DVL family	--	--	--
TraesCS5B02G009400	3.6405	3.2528	2.9733	1.8557	1.6753	1.4584	234	222	200	104	113	78	-0.996473	3.75695e-09	4.58795e-07	down	TraesCS5B02G009400	-- && WAV3_ARATH RecName: Full=E3 ubiquitin-protein ligase WAV3 {ECO:0000305}; EC=2.3.2.27 {ECO:0000269|PubMed:22122664}; AltName: Full=Protein WAVY GROWTH 3 {ECO:0000303|PubMed:22122664}; AltName: Full=RING-type E3 ubiquitin transferase WAV3 {ECO:0000305};	K17302 coatomer subunit beta' | (RefSeq) uncharacterized protein LOC123140106 (A)	--	E3 ubiquitin-protein ligase WAV3-like [Triticum dicoccoides]	A0A446TST8_TRITD RecName: Full=VWFA domain-containing protein {ECO:0000259|PROSITE:PS50234};	--	GO:0046872,metal ion binding; GO:0061630,ubiquitin protein ligase activity; GO:0009630,gravitropism; GO:0010274,hydrotropism; GO:0016567,protein ubiquitination; GO:0048364,root development; GO:0003674,molecular_function; GO:0005488,binding; GO:0043167,ion binding; GO:0043169,cation binding; GO:0003824,catalytic activity; GO:0004842,ubiquitin-protein transferase activity; GO:0016740,transferase ac…	PF13768.9:von Willebrand factor type A domain	--	--	--
TraesCS5A02G060200	13.2483	12.3179	11.1119	7.8745	7.9712	7.3218	548	541	481	284	346	252	-0.675739	4.13783e-09	5.03345e-07	down	TraesCS5A02G060200	-- && WRK17_ARATH RecName: Full=Probable WRKY transcription factor 17; AltName: Full=WRKY DNA-binding protein 17;	K13425 WRKY transcription factor 22 | (RefSeq) WRKY transcription factor 22-like (A)	ko04016: MAPK signaling pathway - plant; ko04626: Plant-pathogen interaction	probable WRKY transcription factor 17 [Triticum aestivum]	A0A3B6KAL8_WHEAT RecName: Full=WRKY domain-containing protein {ECO:0000259|PROSITE:PS50811};	--	GO:0005634,nucleus; GO:0005516,calmodulin binding; GO:0003700,DNA-binding transcription factor activity; GO:0000976,transcription cis-regulatory region binding; GO:0042742,defense response to bacterium; GO:0003674,molecular_function; GO:0005488,binding; GO:0005515,protein binding; GO:0140110,transcription regulator activity; GO:0001067,transcription regulatory region nucleic acid binding; GO:0003…	PF03106.18:WRKY DNA -binding domain	WRKY	TF	WRKY
TraesCS7A02G348400	60.3995	57.0865	50.86	31.5657	35.3101	38.2251	564	566	497	257	346	297	-0.693989	4.3375e-09	5.26611e-07	down	TraesCS7A02G348400	-- && --	--	--	hypothetical protein CFC21_098555 [Triticum aestivum]	A0A446XLN9_TRITD SubName: Full=Uncharacterized protein {ECO:0000313|EMBL:VAI77213.1};	--	--	--	--	--	--
TraesCS2B02G354100	9.2276	8.6196	8.3318	5.5939	5.5273	5.5902	490	486	463	259	308	247	-0.661568	4.37335e-09	5.29936e-07	down	TraesCS2B02G354100	-- && DAO_ORYSI RecName: Full=2-oxoglutarate-dependent dioxygenase DAO; EC=1.14.11.-; AltName: Full=Protein DIOXYGENASE FOR AUXIN OXIDATION;	K23947 2-oxoglutarate-dependent dioxygenase [EC:1.14.11.-] | (RefSeq) 2-oxoglutarate-dependent dioxygenase DAO-like (A)	ko00380: Tryptophan metabolism	2-oxoglutarate-dependent dioxygenase DAO-like [Triticum dicoccoides]	A0A3B6C8L3_WHEAT RecName: Full=Fe2OG dioxygenase domain-containing protein {ECO:0000259|PROSITE:PS51471};	Iron/ascorbate family oxidoreductases	GO:0051213,dioxygenase activity; GO:0046872,metal ion binding; GO:0009852,auxin catabolic process; GO:0003674,molecular_function; GO:0003824,catalytic activity; GO:0016491,oxidoreductase activity; GO:0005488,binding; GO:0043167,ion binding; GO:0043169,cation binding; GO:0008150,biological_process; GO:0008152,metabolic process; GO:0009056,catabolic process; GO:0009850,auxin metabolic process; GO:0…	PF03171.23:2OG-Fe(II) oxygenase superfamily	--	--	--
TraesCS5B02G076900	2.3221	2.2591	3.5844	5.6045	5.3375	4.5081	182	188	294	383	439	294	0.909098	4.83198e-09	5.80188e-07	up	TraesCS5B02G076900	-- && APM1C_ORYSJ RecName: Full=Aminopeptidase M1-C; EC=3.4.11.2; AltName: Full=Alpha-aminoacylpeptide hydrolase;	K08776 puromycin-sensitive aminopeptidase [EC:3.4.11.14] | (RefSeq) aminopeptidase M1-C-like (A)	--	hypothetical protein CFC21_070250 [Triticum aestivum]	A0A446TX47_TRITD RecName: Full=Alpha-aminoacylpeptide hydrolase {ECO:0000256|ARBA:ARBA00029840};	Puromycin-sensitive aminopeptidase and related aminopeptidases	GO:0005737,cytoplasm; GO:0005783,endoplasmic reticulum; GO:0016020,membrane; GO:0070006,metalloaminopeptidase activity; GO:0042277,peptide binding; GO:0008270,zinc ion binding; GO:0043171,peptide catabolic process; GO:0006508,proteolysis; GO:0003674,molecular_function; GO:0003824,catalytic activity; GO:0004177,aminopeptidase activity; GO:0008233,peptidase activity; GO:0008235,metalloexopeptidase …	PF01433.23:Peptidase family M1 domain	--	--	--
novel.3990	39.9986	27.918	32.037	17.5185	18.8733	12.9122	309	229	259	118	153	83	-1.02777	5.31557e-09	6.34294e-07	down	--	-- && --	--	--	hypothetical protein ZWY2020_027060 [Hordeum vulgare]	--	--	--	--	--	--	--
TraesCS5B02G462600	1.9313	1.8508	1.716	0.544	0.2906	0.3665	57	58	53	14	9	9	-2.22367	5.38239e-09	6.3983e-07	down	TraesCS5B02G462600	-- && --	--	--	uncharacterized protein LOC119312332 [Triticum dicoccoides]	A0A453M5D3_AEGTS SubName: Full=Uncharacterized protein {ECO:0000313|EnsemblPlants:AET5Gv21053000.1};	--	GO:0005509,calcium ion binding; GO:0003674,molecular_function; GO:0005488,binding; GO:0043167,ion binding; GO:0043169,cation binding; GO:0046872,metal ion binding	PF13202.9:EF hand	--	--	--
TraesCS2D02G584800	1.4634	1.123	1.4243	0.3108	0.1549	0.2931	54	44	55	10	6	9	-2.44081	5.4272e-09	6.43936e-07	down	TraesCS2D02G584800	-- && PER2_HORVU RecName: Full=Peroxidase 2; EC=1.11.1.7; Flags: Fragment;	K00430 peroxidase [EC:1.11.1.7] | (RefSeq) peroxidase 2-like (A)	ko00940: Phenylpropanoid biosynthesis; ko01100: Metabolic pathways; ko01110: Biosynthesis of secondary metabolites	peroxidase 2-like [Triticum aestivum]	A0A1D5UUC1_WHEAT SubName: Full=Genome assembly, chromosome: II {ECO:0000313|EMBL:SPT21108.1};	--	GO:0020037,heme binding; GO:0046872,metal ion binding; GO:0004601,peroxidase activity; GO:0042744,hydrogen peroxide catabolic process; GO:0006979,response to oxidative stress; GO:0003674,molecular_function; GO:0005488,binding; GO:0046906,tetrapyrrole binding; GO:0097159,organic cyclic compound binding; GO:1901363,heterocyclic compound binding; GO:0043167,ion binding; GO:0043169,cation binding; GO…	PF00141.26:Peroxidase	--	--	--
TraesCS5A02G130300	4.8575	5.4899	5.4038	3.193	3.261	3.189	335	402	390	192	236	183	-0.720911	5.50387e-09	6.51798e-07	down	TraesCS5A02G130300	-- && Y5370_ARATH RecName: Full=PAN domain-containing protein At5g03700; Flags: Precursor;	--	--	PAN domain-containing protein At5g03700-like [Triticum aestivum]	A0A446SWQ4_TRITD RecName: Full=Apple domain-containing protein {ECO:0000259|PROSITE:PS50948};	--	GO:0005768,endosome; GO:0005794,Golgi apparatus; GO:0016021,integral component of membrane; GO:0005802,trans-Golgi network; GO:0048544,recognition of pollen; GO:0008037,cell recognition; GO:0008150,biological_process; GO:0009987,cellular process; GO:0005575,cellular_component; GO:0005622,intracellular anatomical structure; GO:0005737,cytoplasm; GO:0012505,endomembrane system; GO:0031410,cytoplasm…	PF00954.23:S-locus glycoprotein domain	--	--	--
TraesCS7B02G364600	7.0211	6.7153	5.9966	4.4644	3.4147	3.5632	386	392	345	214	197	163	-0.803164	5.59952e-09	6.60008e-07	down	TraesCS7B02G364600	-- && NAC22_ARATH RecName: Full=NAC domain-containing protein 21/22; Short=ANAC021/ANAC022;	--	--	NAC domain-containing protein 21/22-like [Triticum aestivum]	A0A3B6SIM5_WHEAT RecName: Full=NAC domain-containing protein {ECO:0000259|PROSITE:PS51005};	--	GO:0005634,nucleus; GO:0003677,DNA binding; GO:0003700,DNA-binding transcription factor activity; GO:0009734,auxin-activated signaling pathway; GO:0048527,lateral root development; GO:0003674,molecular_function; GO:0003676,nucleic acid binding; GO:0005488,binding; GO:0097159,organic cyclic compound binding; GO:1901363,heterocyclic compound binding; GO:0140110,transcription regulator activity; GO:…	PF02365.18:No apical meristem (NAM) protein	NAC	TF	NAC
TraesCS1D02G037200	1.7277	1.5374	1.3777	0.6559	0.5564	0.7446	145	137	121	48	49	52	-1.26815	5.61534e-09	6.60008e-07	down	TraesCS1D02G037200	-- && WAK5_ARATH RecName: Full=Wall-associated receptor kinase 5; EC=2.7.11.-; Flags: Precursor;	K13436 pto-interacting protein 1 [EC:2.7.11.1] | (RefSeq) PTI1-like tyrosine-protein kinase 1 (A)	ko04626: Plant-pathogen interaction	putative wall-associated receptor kinase-like 16 [Triticum aestivum]	A0A3B5ZN48_WHEAT SubName: Full=Uncharacterized protein {ECO:0000313|EnsemblPlants:TraesCS1D02G037200.1};	--	GO:0016021,integral component of membrane; GO:0005886,plasma membrane; GO:0005524,ATP binding; GO:0005509,calcium ion binding; GO:0030247,polysaccharide binding; GO:0106310,protein serine kinase activity; GO:0004674,protein serine/threonine kinase activity; GO:0007166,cell surface receptor signaling pathway; GO:0006468,protein phosphorylation; GO:0000166,nucleotide binding; GO:0003674,molecular_f…	PF00069.28:Protein kinase domain	--	--	--
TraesCS5B02G443600	9.2178	8.8143	11.0104	5.286	5.1539	4.3521	196	199	245	98	115	77	-0.983365	5.79032e-09	6.76766e-07	down	TraesCS5B02G443600	-- && PR13_HORVU RecName: Full=Pathogenesis-related protein PRB1-3; AltName: Full=HV-8; AltName: Full=PR-1B; Flags: Precursor;	K13449 pathogenesis-related protein 1 | (RefSeq) pathogenesis-related protein PRB1-3-like (A)	ko04016: MAPK signaling pathway - plant; ko04075: Plant hormone signal transduction; ko04626: Plant-pathogen interaction	hypothetical protein CFC21_074003 [Triticum aestivum]	A0A3B6LTN3_WHEAT RecName: Full=SCP domain-containing protein {ECO:0000259|SMART:SM00198};	Defense-related protein containing SCP domain	GO:0005576,extracellular region; GO:0006952,defense response; GO:0009607,response to biotic stimulus; GO:0006950,response to stress; GO:0008150,biological_process; GO:0050896,response to stimulus; GO:0005575,cellular_component; GO:0110165,cellular anatomical entity	PF00188.29:Cysteine-rich secretory protein family	--	--	--
TraesCS2B02G236900	2.955	3.3397	3.1778	1.9222	1.925	1.9506	335	402	377	190	229	184	-0.722163	6.07009e-09	7.04209e-07	down	TraesCS2B02G236900	Serine/threonine-protein kinase [Source:UniProtKB/TrEMBL%3BAcc:A0A1D5UCU4] && B120_ARATH RecName: Full=G-type lectin S-receptor-like serine/threonine-protein kinase B120; EC=2.7.11.1; Flags: Precursor;	K13430 serine/threonine-protein kinase PBS1 [EC:2.7.11.1] | (RefSeq) probable serine/threonine-protein kinase PBL7 (A)	ko04626: Plant-pathogen interaction	G-type lectin S-receptor-like serine/threonine-protein kinase B120 [Triticum aestivum]	A0A446M5B2_TRITD RecName: Full=Receptor-like serine/threonine-protein kinase {ECO:0000256|PIRNR:PIRNR000641}; EC=2.7.11.1 {ECO:0000256|PIRNR:PIRNR000641};	--	GO:0016021,integral component of membrane; GO:0005886,plasma membrane; GO:0005524,ATP binding; GO:0005516,calmodulin binding; GO:0030246,carbohydrate binding; GO:0106310,protein serine kinase activity; GO:0004674,protein serine/threonine kinase activity; GO:0031625,ubiquitin protein ligase binding; GO:0045087,innate immune response; GO:0006468,protein phosphorylation; GO:0048544,recognition of po…	PF07714.20:Protein tyrosine and serine/threonine kinase	--	--	--
TraesCS4A02G449800	6.3482	6.3565	5.6829	4.3804	4.1881	3.6365	728	774	682	438	504	347	-0.604245	6.87007e-09	7.88259e-07	down	TraesCS4A02G449800	-- && --	--	--	uncharacterized protein LOC123083399 [Triticum aestivum]	A0A3B6I456_WHEAT SubName: Full=Uncharacterized protein {ECO:0000313|EnsemblPlants:TraesCS4A02G449800.1};	FOG: Ankyrin repeat	GO:0016021,integral component of membrane; GO:0016020,membrane; GO:0005575,cellular_component; GO:0031224,intrinsic component of membrane; GO:0110165,cellular anatomical entity	PF13962.9:Domain of unknown function	--	--	--
TraesCS2A02G427600	1.5067	1.3024	1.6961	3.3376	3.3632	3.0013	73	67	86	141	171	121	1.0957	6.97809e-09	7.9919e-07	up	TraesCS2A02G427600	Methionine aminopeptidase [Source:UniProtKB/TrEMBL%3BAcc:A0A1D6RJJ8] && MAP1B_ARATH RecName: Full=Methionine aminopeptidase 1B, chloroplastic {ECO:0000255|HAMAP-Rule:MF_03174}; Short=MAP 1B {ECO:0000255|HAMAP-Rule:MF_03174}; Short=MetAP 1B {ECO:0000255|HAMAP-Rule:MF_03174}; EC=3.4.11.18 {ECO:0000255|HAMAP-Rule:MF_03174}; AltName: Full=Peptidase M 1B {ECO:0000255|HAMAP-Rule:MF_03174}; Flags: Precu…	K01265 methionyl aminopeptidase [EC:3.4.11.18] | (RefSeq) methionine aminopeptidase 1B, chloroplastic-like (A)	--	methionine aminopeptidase 1B, chloroplastic-like isoform X1 [Triticum dicoccoides]	A0A453CRZ6_AEGTS RecName: Full=Methionine aminopeptidase {ECO:0000256|RuleBase:RU003653}; EC=3.4.11.18 {ECO:0000256|RuleBase:RU003653};	Putative methionine aminopeptidase	GO:0009507,chloroplast; GO:0005576,extracellular region; GO:0005739,mitochondrion; GO:0046872,metal ion binding; GO:0070006,metalloaminopeptidase activity; GO:0003729,mRNA binding; GO:0031365,N-terminal protein amino acid modification; GO:0070084,protein initiator methionine removal; GO:0006508,proteolysis; GO:0003674,molecular_function; GO:0005488,binding; GO:0043167,ion binding; GO:0043169,cati…	PF00557.27:Metallopeptidase family M24	--	--	--
novel.9832	11.3263	10.6014	9.2865	6.8159	5.6499	7.327	810	805	695	425	424	436	-0.6746	7.03564e-09	8.04309e-07	down	--	-- && NRT21_ORYSJ RecName: Full=High-affinity nitrate transporter 2.1; Short=OsNRT2.1;	K02575 MFS transporter, NNP family, nitrate/nitrite transporter | (RefSeq) high-affinity nitrate transporter 2.1-like (A)	ko00910: Nitrogen metabolism	high-affinity nitrate transporter 2.1-like [Triticum dicoccoides]	A0A446VZ05_TRITD SubName: Full=Uncharacterized protein {ECO:0000313|EMBL:VAI53121.1};	--	GO:0016021,integral component of membrane; GO:0009705,plant-type vacuole membrane; GO:0005886,plasma membrane; GO:0015112,nitrate transmembrane transporter activity; GO:0071249,cellular response to nitrate; GO:0042128,nitrate assimilation; GO:0015706,nitrate transmembrane transport; GO:0003674,molecular_function; GO:0005215,transporter activity; GO:0008509,anion transmembrane transporter activity…	PF07690.19:Major Facilitator Superfamily	--	--	--
TraesCS2B02G143400	3.766	3.3926	3.5092	2.1328	2.1399	2.01	322	308	314	159	192	143	-0.776169	7.58867e-09	8.65952e-07	down	TraesCS2B02G143400	-- && RIPK_ARATH RecName: Full=Serine/threonine-protein kinase RIPK {ECO:0000305}; EC=2.7.11.1 {ECO:0000305|PubMed:21320696}; AltName: Full=ACIK1A/PBL14; AltName: Full=ACRE protein ortholog 264A {ECO:0000305}; Short=AtACRE264a {ECO:0000303|PubMed:15181213}; AltName: Full=PBS1-like protein 14 {ECO:0000303|PubMed:20413097}; AltName: Full=RPM1-induced protein kinase {ECO:0000303|PubMed:21320696};	K13430 serine/threonine-protein kinase PBS1 [EC:2.7.11.1] | (RefSeq) probable serine/threonine-protein kinase PBL7 (A)	ko04626: Plant-pathogen interaction	hypothetical protein CFC21_021963 [Triticum aestivum]	A0A3B6C142_WHEAT SubName: Full=Uncharacterized protein {ECO:0000313|EnsemblPlants:TraesCS2B02G143400.1};	Serine/threonine protein kinase	GO:0005886,plasma membrane; GO:0005524,ATP binding; GO:0106310,protein serine kinase activity; GO:0004674,protein serine/threonine kinase activity; GO:0042742,defense response to bacterium; GO:0006468,protein phosphorylation; GO:0000166,nucleotide binding; GO:0003674,molecular_function; GO:0005488,binding; GO:0017076,purine nucleotide binding; GO:0030554,adenyl nucleotide binding; GO:0032553,ribo…	PF07714.20:Protein tyrosine and serine/threonine kinase	--	--	--
TraesCS4A02G379400	4.6114	3.3422	3.1229	1.7016	1.3374	1.9277	230	177	163	74	70	80	-1.1792	7.73762e-09	8.81343e-07	down	TraesCS4A02G379400	Peroxidase [Source:UniProtKB/TrEMBL%3BAcc:W5DPL0] && PER1_ORYSJ RecName: Full=Peroxidase 1; EC=1.11.1.7; Flags: Precursor;	K00430 peroxidase [EC:1.11.1.7] | (RefSeq) peroxidase 1-like (A)	ko00940: Phenylpropanoid biosynthesis; ko01100: Metabolic pathways; ko01110: Biosynthesis of secondary metabolites	peroxidase 1-like [Triticum aestivum]	A0A3B6I203_WHEAT RecName: Full=Peroxidase {ECO:0000256|RuleBase:RU362060}; EC=1.11.1.7 {ECO:0000256|RuleBase:RU362060};	--	GO:0005576,extracellular region; GO:0009505,plant-type cell wall; GO:0020037,heme binding; GO:0046872,metal ion binding; GO:0004601,peroxidase activity; GO:0042744,hydrogen peroxide catabolic process; GO:0006979,response to oxidative stress; GO:0003674,molecular_function; GO:0005488,binding; GO:0046906,tetrapyrrole binding; GO:0097159,organic cyclic compound binding; GO:1901363,heterocyclic compo…	PF00141.26:Peroxidase	--	--	--
TraesCS2B02G591800	18.5876	17.2105	19.5605	9.9845	13.3034	10.4625	474	466	522	222	356	222	-0.721789	8.04064e-09	9.14196e-07	down	TraesCS2B02G591800	-- && PLAT2_ARATH RecName: Full=PLAT domain-containing protein 2 {ECO:0000305}; Short=AtPLAT2 {ECO:0000303|PubMed:25396746}; Short=PLAT domain protein 2 {ECO:0000303|PubMed:25396746}; Flags: Precursor;	--	--	hypothetical protein CFC21_026519 [Triticum aestivum]	A0A446MX81_TRITD RecName: Full=PLAT domain-containing protein {ECO:0000259|PROSITE:PS50095};	--	GO:0005783,endoplasmic reticulum; GO:0099503,secretory vesicle; GO:0009579,thylakoid; GO:0005773,vacuole; GO:0005575,cellular_component; GO:0005622,intracellular anatomical structure; GO:0005737,cytoplasm; GO:0012505,endomembrane system; GO:0043226,organelle; GO:0043227,membrane-bounded organelle; GO:0043229,intracellular organelle; GO:0043231,intracellular membrane-bounded organelle; GO:0110165,…	PF01477.26:PLAT/LH2 domain	--	--	--
TraesCS7A02G093600	5.3331	5.2943	4.9585	1.8598	2.4724	2.685	148	156	144	45	72	62	-1.16396	8.73145e-09	9.83812e-07	down	TraesCS7A02G093600	-- && NO93_SOYBN RecName: Full=Early nodulin-93; Short=N-93;	--	--	uncharacterized protein LOC123153015 [Triticum aestivum]	A0A8I6YRN0_HORVV SubName: Full=Uncharacterized protein {ECO:0000313|EnsemblPlants:HORVU.MOREX.r3.7HG0649590.1};	--	GO:0016021,integral component of membrane; GO:0009877,nodulation; GO:0008150,biological_process; GO:0009653,anatomical structure morphogenesis; GO:0032502,developmental process; GO:0048646,anatomical structure formation involved in morphogenesis; GO:0048856,anatomical structure development; GO:0005575,cellular_component; GO:0016020,membrane; GO:0031224,intrinsic component of membrane; GO:0110165,…	PF03386.17:Early nodulin 93 ENOD93 protein	--	--	--
novel.3875	4.3841	3.8567	4.2008	6.589	6.7832	5.9781	364	340	365	477	591	413	0.625411	9.09538e-09	1.02298e-06	up	--	-- && GDPD1_ARATH RecName: Full=Glycerophosphodiester phosphodiesterase GDPD1, chloroplastic {ECO:0000305}; EC=3.1.4.46 {ECO:0000269|PubMed:21323773}; AltName: Full=Glycerophosphodiester phosphodiesterase 1 {ECO:0000303|PubMed:21323773}; Short=AtGDPD1 {ECO:0000303|PubMed:21323773}; AltName: Full=Protein SENESCENCE-RELATED GENE 3 {ECO:0000303|PubMed:8883383}; Flags: Precursor;	K18696 glycerophosphodiester phosphodiesterase [EC:3.1.4.46] | (RefSeq) glycerophosphodiester phosphodiesterase GDPD1, chloroplastic-like (A)	ko00564: Glycerophospholipid metabolism	unnamed protein product [Triticum turgidum subsp. durum]	A0A446NT59_TRITD RecName: Full=Glycerophosphodiester phosphodiesterase {ECO:0000256|ARBA:ARBA00012247}; EC=3.1.4.46 {ECO:0000256|ARBA:ARBA00012247};	Predicted starch-binding protein	GO:0009507,chloroplast; GO:0009536,plastid; GO:0008889,glycerophosphodiester phosphodiesterase activity; GO:0000287,magnesium ion binding; GO:0030643,cellular phosphate ion homeostasis; GO:0071456,cellular response to hypoxia; GO:0006071,glycerol metabolic process; GO:0046475,glycerophospholipid catabolic process; GO:0003674,molecular_function; GO:0003824,catalytic activity; GO:0008081,phosphoric…	PF03009.20:Glycerophosphoryl diester phosphodiesterase family	--	--	--
TraesCS5D02G068800	7.4638	7.9082	9.247	4.8276	5.0243	5.163	344	387	446	194	243	198	-0.726234	9.4539e-09	1.06139e-06	down	TraesCS5D02G068800	-- && CPRF2_PETCR RecName: Full=Light-inducible protein CPRF2; AltName: Full=Common plant regulatory factor 2; Short=CPRF-2;	K25784 bZIP transcription factor 9/10/25/63 | (RefSeq) light-inducible protein CPRF2-like (A)	--	hypothetical protein CFC21_076076 [Triticum aestivum]	A0A3B6MJY5_WHEAT RecName: Full=BZIP domain-containing protein {ECO:0000259|PROSITE:PS50217};	--	GO:0005634,nucleus; GO:0003677,DNA binding; GO:0003700,DNA-binding transcription factor activity; GO:0003674,molecular_function; GO:0003676,nucleic acid binding; GO:0005488,binding; GO:0097159,organic cyclic compound binding; GO:1901363,heterocyclic compound binding; GO:0140110,transcription regulator activity; GO:0005575,cellular_component; GO:0005622,intracellular anatomical structure; GO:00432…	PF12498.11:Basic leucine-zipper C terminal	bZIP	TF	bZIP
TraesCS7D02G131300	5.399	6.0356	5.7883	2.7437	3.0535	3.7191	246	292	276	109	146	141	-0.872008	9.5802e-09	1.07365e-06	down	TraesCS7D02G131300	-- && PIK2_ORYSJ RecName: Full=Disease resistance protein Pik-2 {ECO:0000305}; AltName: Full=Pik-2 blast resistance protein {ECO:0000312|EMBL:ADZ48538.1};	K13475 R protein MLA10 | (RefSeq) disease resistance protein RGA5-like isoform X1 (A)	ko04626: Plant-pathogen interaction	hypothetical protein CFC21_107697 [Triticum aestivum]	A0A3B6TAB9_WHEAT SubName: Full=Uncharacterized protein {ECO:0000313|EnsemblPlants:TraesCS7D02G131300.1.cds1};	Apoptotic ATPase	GO:0043531,ADP binding; GO:0005524,ATP binding; GO:0042742,defense response to bacterium; GO:0002758,innate immune response-activating signal transduction; GO:0009626,plant-type hypersensitive response; GO:0000166,nucleotide binding; GO:0003674,molecular_function; GO:0005488,binding; GO:0017076,purine nucleotide binding; GO:0030554,adenyl nucleotide binding; GO:0032553,ribonucleotide binding; GO:…	PF12799.10:Leucine Rich repeats (2 copies)	--	--	--
novel.23	8.7927	8.3584	8.2451	5.4192	3.5239	3.7035	214	216	210	115	90	75	-1.02461	9.75038e-09	1.08501e-06	down	--	-- && --	--	--	hypothetical protein I3842_15G091100 [Carya illinoinensis]	M1DWM7_SOLTU SubName: Full=Uncharacterized protein {ECO:0000313|EnsemblPlants:PGSC0003DMT400095587};	--	--	--	--	--	--
novel.1598	5.6741	5.1145	5.5849	2.6254	3.0865	3.1316	233	223	240	94	133	107	-0.900571	1.05845e-08	1.1736e-06	down	--	-- && SAG20_ARATH RecName: Full=Senescence associated gene 20 {ECO:0000303|PubMed:10444084}; AltName: Full=Protein WOUND-INDUCED 12 {ECO:0000303|PubMed:12857840}; Short=AtWI-12 {ECO:0000303|PubMed:12857840};	--	--	uncharacterized protein LOC119353166, partial [Triticum dicoccoides]	F2DUH7_HORVV SubName: Full=Predicted protein {ECO:0000313|EMBL:BAJ98748.1}; Flags: Fragment;	--	GO:0007568,aging; GO:0010150,leaf senescence; GO:0009620,response to fungus; GO:0002238,response to molecule of fungal origin; GO:0009624,response to nematode; GO:0010193,response to ozone; GO:0008150,biological_process; GO:0032502,developmental process; GO:0007275,multicellular organism development; GO:0032501,multicellular organismal process; GO:0048366,leaf development; GO:0048367,shoot system…	PF07107.14:Wound-induced protein WI12	--	--	--
TraesCS1A02G393100	29.4664	31.3554	29.2506	17.3727	19.9605	22.5658	747	844	776	384	531	476	-0.602602	1.14131e-08	1.26102e-06	down	TraesCS1A02G393100	-- && --	--	--	unnamed protein product [Triticum turgidum subsp. durum]	A0A446JC07_TRITD SubName: Full=Uncharacterized protein {ECO:0000313|EMBL:VAH10629.1};	--	--	--	--	--	--
TraesCS6D02G362100	2.9002	2.4771	2.9734	1.5352	1.5329	1.524	247	224	265	114	137	108	-0.875515	1.14912e-08	1.26326e-06	down	TraesCS6D02G362100	-- && WAK2_ARATH RecName: Full=Wall-associated receptor kinase 2; EC=2.7.11.-; Flags: Precursor;	K13436 pto-interacting protein 1 [EC:2.7.11.1] | (RefSeq) PTI1-like tyrosine-protein kinase 2 (A)	ko04626: Plant-pathogen interaction	hypothetical protein CFC21_094448 [Triticum aestivum]	A0A3B6QK75_WHEAT SubName: Full=Uncharacterized protein {ECO:0000313|EnsemblPlants:TraesCS6D02G362100.1};	--	GO:0016021,integral component of membrane; GO:0005634,nucleus; GO:0005886,plasma membrane; GO:0005524,ATP binding; GO:0005509,calcium ion binding; GO:0030247,polysaccharide binding; GO:0106310,protein serine kinase activity; GO:0004674,protein serine/threonine kinase activity; GO:0007166,cell surface receptor signaling pathway; GO:0009992,cellular water homeostasis; GO:0009311,oligosaccharide met…	PF07714.20:Protein tyrosine and serine/threonine kinase	--	--	--
TraesCS2B02G445600	0.6317	0.8216	0.5749	0.1035	0.086	0.1627	42	58	40	6	6	9	-2.56297	1.17554e-08	1.28974e-06	down	TraesCS2B02G445600	-- && C99A2_ORYSJ RecName: Full=Cytochrome P450 99A2; EC=1.14.-.-;	K16085 9beta-pimara-7,15-diene oxidase [EC:1.14.14.111] | (RefSeq) cytochrome P450 99A2-like (A)	ko00904: Diterpenoid biosynthesis; ko01110: Biosynthesis of secondary metabolites	cytochrome P450 99A2-like [Triticum aestivum]	A0A3B6CE31_WHEAT SubName: Full=Uncharacterized protein {ECO:0000313|EnsemblPlants:TraesCS2B02G445600.1};	Cytochrome P450 CYP2 subfamily	GO:0016021,integral component of membrane; GO:0020037,heme binding; GO:0005506,iron ion binding; GO:0004497,monooxygenase activity; GO:0016705,oxidoreductase activity, acting on paired donors, with incorporation or reduction of molecular oxygen; GO:0006952,defense response; GO:0003674,molecular_function; GO:0005488,binding; GO:0046906,tetrapyrrole binding; GO:0097159,organic cyclic compound bindi…	PF00067.25:Cytochrome P450	--	--	--
TraesCS2D02G386000	2.1636	2.5802	1.8795	4.0283	4.1236	3.8328	154	195	140	250	308	227	0.841734	1.28491e-08	1.40141e-06	up	TraesCS2D02G386000	-- && C84A1_ARATH RecName: Full=Cytochrome P450 84A1; EC=1.14.-.-; AltName: Full=Ferulate-5-hydroxylase; Short=F5H;	K09755 ferulate-5-hydroxylase [EC:1.14.-.-] | (RefSeq) cytochrome P450 84A1-like (A)	ko00940: Phenylpropanoid biosynthesis; ko01100: Metabolic pathways; ko01110: Biosynthesis of secondary metabolites	cytochrome P450 84A1 [Aegilops tauschii subsp. strangulata]	A0A1D5UKC6_WHEAT SubName: Full=Genome assembly, chromosome: II {ECO:0000313|EMBL:SPT19249.1};	Cytochrome P450 CYP2 subfamily	GO:0005783,endoplasmic reticulum; GO:0016021,integral component of membrane; GO:0005886,plasma membrane; GO:0020037,heme binding; GO:0005506,iron ion binding; GO:0004497,monooxygenase activity; GO:0016705,oxidoreductase activity, acting on paired donors, with incorporation or reduction of molecular oxygen; GO:0009809,lignin biosynthetic process; GO:0009699,phenylpropanoid biosynthetic process; GO…	PF00067.25:Cytochrome P450	--	--	--
TraesCS3B02G120900	11.1556	11.3359	11.1276	7.2951	6.8773	7.7031	456	492	476	260	295	262	-0.635743	1.29964e-08	1.41107e-06	down	TraesCS3B02G120900	-- && DOGL3_ARATH RecName: Full=Protein DOG1-like 3 {ECO:0000303|PubMed:17065317};	K14431 transcription factor TGA | (RefSeq) transcription factor TGA2.2-like isoform X1 (A)	ko04075: Plant hormone signal transduction	protein DELAY OF GERMINATION 1-like [Triticum aestivum]	W5CST9_WHEAT RecName: Full=DOG1 domain-containing protein {ECO:0000259|PROSITE:PS51806};	--	GO:0043565,sequence-specific DNA binding; GO:0006351,DNA-templated transcription; GO:0003674,molecular_function; GO:0003676,nucleic acid binding; GO:0003677,DNA binding; GO:0005488,binding; GO:0097159,organic cyclic compound binding; GO:1901363,heterocyclic compound binding; GO:0006139,nucleobase-containing compound metabolic process; GO:0006725,cellular aromatic compound metabolic process; GO:00…	PF14144.9:Seed dormancy control	--	--	--
TraesCS6B02G166700	2.7802	2.6349	2.4813	1.4339	1.633	1.5761	318	320	297	143	196	150	-0.7781	1.33646e-08	1.44853e-06	down	TraesCS6B02G166700	-- && --	--	--	uncharacterized protein LOC123136452 isoform X3 [Triticum aestivum]	A0A446W6J6_TRITD SubName: Full=Uncharacterized protein {ECO:0000313|EMBL:VAI55789.1};	--	--	PF20235.1:Family of unknown function (DUF6592)	--	--	--
TraesCS7D02G372400	5.1252	4.6404	5.5836	2.6977	2.2886	3.0054	207	199	236	95	97	101	-0.960801	1.34095e-08	1.45089e-06	down	TraesCS7D02G372400	-- && --	K20725 MAP kinase substrate 1 | (RefSeq) protein MKS1-like (A)	ko04016: MAPK signaling pathway - plant	protein MKS1 [Aegilops tauschii subsp. strangulata]	A0A3B6TN79_WHEAT RecName: Full=VQ domain-containing protein {ECO:0000259|Pfam:PF05678};	--	GO:0005634,nucleus; GO:0005575,cellular_component; GO:0005622,intracellular anatomical structure; GO:0043226,organelle; GO:0043227,membrane-bounded organelle; GO:0043229,intracellular organelle; GO:0043231,intracellular membrane-bounded organelle; GO:0110165,cellular anatomical entity	PF05678.17:VQ motif	--	--	--
TraesCS2A02G112500	4.0215	3.1465	3.3403	1.0644	1.5034	1.5986	130	108	113	30	51	43	-1.34588	1.49182e-08	1.60031e-06	down	TraesCS2A02G112500	-- && PHO34_ARATH RecName: Full=Universal stress protein PHOS34 {ECO:0000303|PubMed:12644671}; AltName: Full=Phosphorylated protein of 34 kDa {ECO:0000303|PubMed:18285339}; Short=AtPHOS34 {ECO:0000303|PubMed:18285339}; Flags: Precursor;	--	--	universal stress protein YxiE-like [Triticum dicoccoides]	A0A446KMR6_TRITD RecName: Full=Usp domain-containing protein {ECO:0000259|Pfam:PF00582};	--	GO:0009507,chloroplast; GO:0005829,cytosol; GO:0005524,ATP binding; GO:0002238,response to molecule of fungal origin; GO:0000166,nucleotide binding; GO:0003674,molecular_function; GO:0005488,binding; GO:0017076,purine nucleotide binding; GO:0030554,adenyl nucleotide binding; GO:0032553,ribonucleotide binding; GO:0032555,purine ribonucleotide binding; GO:0032559,adenyl ribonucleotide binding; GO:0…	PF00582.29:Universal stress protein family	--	--	--
TraesCS4A02G054500	3.2205	4.853	6.1549	0.591	0.6138	0.1548	25	40	50	4	5	1	-3.36487	1.51235e-08	1.61956e-06	down	TraesCS4A02G054500	-- && LOGL3_ORYSJ RecName: Full=Probable cytokinin riboside 5'-monophosphate phosphoribohydrolase LOGL3; EC=3.2.2.n1; AltName: Full=Protein LONELY GUY-like 3;	K22522 cytokinin riboside 5'-monophosphate phosphoribohydrolase [EC:3.2.2.-] | (RefSeq) probable cytokinin riboside 5'-monophosphate phosphoribohydrolase LOGL3 (A)	--	hypothetical protein CFC21_051334 [Triticum aestivum]	A0A3B6HQF1_WHEAT SubName: Full=Uncharacterized protein {ECO:0000313|EnsemblPlants:TraesCS4A02G054500.1};	--	GO:0005829,cytosol; GO:0005634,nucleus; GO:0016799,hydrolase activity, hydrolyzing N-glycosyl compounds; GO:0102682,N6-(Delta2-isopentenyl)-adenosine 5'-monophosphate phosphoribohydrolase activity; GO:0009691,cytokinin biosynthetic process; GO:0003674,molecular_function; GO:0003824,catalytic activity; GO:0016787,hydrolase activity; GO:0016798,hydrolase activity, acting on glycosyl bonds; GO:00067…	PF18306.4:SLOG cluster4 family	--	--	--
TraesCS6B02G424500	3.8498	4.6211	4.0214	1.8181	2.4638	2.268	204	260	223	84	137	100	-0.941115	1.56725e-08	1.66695e-06	down	TraesCS6B02G424500	-- && --	--	--	cytochrome c1 2, heme protein, mitochondrial-like [Triticum aestivum]	A0A3B6PUQ2_WHEAT RecName: Full=Cytochrome c domain-containing protein {ECO:0000259|PROSITE:PS51007};	--	GO:0009055,electron transfer activity; GO:0020037,heme binding; GO:0046872,metal ion binding; GO:0003674,molecular_function; GO:0003824,catalytic activity; GO:0016491,oxidoreductase activity; GO:0005488,binding; GO:0046906,tetrapyrrole binding; GO:0097159,organic cyclic compound binding; GO:1901363,heterocyclic compound binding; GO:0043167,ion binding; GO:0043169,cation binding	PF00034.24:Cytochrome c	--	--	--
TraesCS7D02G009900	8.8886	9.791	8.295	4.2328	3.8637	5.185	171	200	167	71	78	83	-1.04285	1.72234e-08	1.82571e-06	down	TraesCS7D02G009900	-- && --	--	--	hypothetical protein CFC21_106414 [Triticum aestivum]	A0A3B6T7D5_WHEAT SubName: Full=Uncharacterized protein {ECO:0000313|EnsemblPlants:TraesCS7D02G009900.1};	--	GO:0080188,gene silencing by RNA-directed DNA methylation; GO:0006325,chromatin organization; GO:0006338,chromatin remodeling; GO:0006346,DNA methylation-dependent heterochromatin formation; GO:0008150,biological_process; GO:0008152,metabolic process; GO:0009892,negative regulation of metabolic process; GO:0009987,cellular process; GO:0010467,gene expression; GO:0010468,regulation of gene express…	PF19220.3:Crescentin protein	--	--	--
TraesCS5A02G320300	2.7758	2.6312	2.7381	1.6945	1.7151	1.4097	310	312	320	165	201	131	-0.767241	1.74717e-08	1.84578e-06	down	TraesCS5A02G320300	-- && PRR95_ORYSJ RecName: Full=Two-component response regulator-like PRR95; AltName: Full=Pseudo-response regulator 95; Short=OsPRR95;	K12130 pseudo-response regulator 5 | (RefSeq) two-component response regulator-like PRR95 (A)	ko04712: Circadian rhythm - plant	two-component response regulator-like PRR95 [Triticum aestivum]	A0A446TA53_TRITD SubName: Full=Uncharacterized protein {ECO:0000313|EMBL:VAI20249.1};	GATA-4/5/6 transcription factors	GO:0005634,nucleus; GO:0009736,cytokinin-activated signaling pathway; GO:0000160,phosphorelay signal transduction system; GO:0048511,rhythmic process; GO:0007154,cell communication; GO:0007165,signal transduction; GO:0008150,biological_process; GO:0009719,response to endogenous stimulus; GO:0009725,response to hormone; GO:0009735,response to cytokinin; GO:0009755,hormone-mediated signaling pathwa…	PF00072.27:Response regulator receiver domain	Pseudo ARR-B	TR	Pseudo ARR-B
TraesCS3D02G292700	19.2764	24.1054	22.1041	10.0716	12.4504	11.5833	180	239	216	82	122	90	-0.95153	1.84492e-08	1.94577e-06	down	TraesCS3D02G292700	-- && --	--	--	hypothetical protein CFC21_048092 [Triticum aestivum]	A0A3B6GZF9_WHEAT SubName: Full=Uncharacterized protein {ECO:0000313|EnsemblPlants:TraesCS3D02G292700.1.cds1};	--	GO:0016021,integral component of membrane; GO:0033612,receptor serine/threonine kinase binding; GO:0045168,cell-cell signaling involved in cell fate commitment; GO:0003674,molecular_function; GO:0005102,signaling receptor binding; GO:0005488,binding; GO:0005515,protein binding; GO:0007154,cell communication; GO:0007267,cell-cell signaling; GO:0008150,biological_process; GO:0009987,cellular proces…	--	--	--	--
TraesCS5D02G183600	43.554	55.4602	45.0167	19.6242	26.6816	27.2402	196	265	212	77	126	102	-0.981537	1.99888e-08	2.09846e-06	down	TraesCS5D02G183600	-- && DVL4_ARATH RecName: Full=Small polypeptide DEVIL 4 {ECO:0000303|PubMed:14871303}; AltName: Full=Small polypeptide ROTUNDIFOLIA like 17 {ECO:0000303|PubMed:15125775}; Short=Small polypeptide ROT-FOUR-LIKE 17 {ECO:0000303|PubMed:15125775};	--	--	small polypeptide DEVIL 4-like [Aegilops tauschii subsp. strangulata]	A0A453KKN6_AEGTS SubName: Full=Uncharacterized protein {ECO:0000313|EnsemblPlants:AET5Gv20446100.2};	--	GO:0016021,integral component of membrane; GO:0005886,plasma membrane; GO:0008285,negative regulation of cell population proliferation; GO:0048367,shoot system development; GO:0008150,biological_process; GO:0008283,cell population proliferation; GO:0009987,cellular process; GO:0042127,regulation of cell population proliferation; GO:0048519,negative regulation of biological process; GO:0048523,neg…	PF08137.15:DVL family	--	--	--
TraesCS1A02G013900	0.4271	0.2586	0.2624	1.1897	1.9189	1.43	14	9	9	34	66	39	2.25621	2.32152e-08	2.41588e-06	up	TraesCS1A02G013900	-- && GSTF1_MAIZE RecName: Full=Glutathione S-transferase 1; EC=2.5.1.18; AltName: Full=GST class-phi member 1; AltName: Full=GST-29; AltName: Full=GST-I;	K00799 glutathione S-transferase [EC:2.5.1.18] | (RefSeq) glutathione S-transferase 1-like (A)	ko00480: Glutathione metabolism; ko01100: Metabolic pathways	glutathione S-transferase 1-like [Triticum dicoccoides]	A0A446IHV3_TRITD RecName: Full=Glutathione transferase {ECO:0000256|ARBA:ARBA00012452}; EC=2.5.1.18 {ECO:0000256|ARBA:ARBA00012452};	Glutathione S-transferase	GO:0005737,cytoplasm; GO:0032991,protein-containing complex; GO:0043295,glutathione binding; GO:0004364,glutathione transferase activity; GO:0006749,glutathione metabolic process; GO:0009635,response to herbicide; GO:0042542,response to hydrogen peroxide; GO:0000302,response to reactive oxygen species; GO:0009751,response to salicylic acid; GO:0009410,response to xenobiotic stimulus; GO:0003674,m…	PF02798.23:Glutathione S-transferase, N-terminal domain	--	--	--
TraesCS3D02G092900	0.6318	0.63	0.5416	0.2238	0.1594	0.134	68	72	61	21	18	12	-1.81776	2.43363e-08	2.52417e-06	down	TraesCS3D02G092900	-- && RFS_ORYSJ RecName: Full=Galactinol--sucrose galactosyltransferase; EC=2.4.1.82; AltName: Full=Raffinose synthase;	K06617 raffinose synthase [EC:2.4.1.82] | (RefSeq) galactinol--sucrose galactosyltransferase-like (A)	ko00052: Galactose metabolism; ko01100: Metabolic pathways	galactinol--sucrose galactosyltransferase-like [Triticum aestivum]	A0A453E300_AEGTS RecName: Full=Galactinol--sucrose galactosyltransferase {ECO:0000256|ARBA:ARBA00012708}; EC=2.4.1.82 {ECO:0000256|ARBA:ARBA00012708};	--	GO:0047274,galactinol-sucrose galactosyltransferase activity; GO:0005975,carbohydrate metabolic process; GO:0003674,molecular_function; GO:0003824,catalytic activity; GO:0008378,galactosyltransferase activity; GO:0016740,transferase activity; GO:0016757,glycosyltransferase activity; GO:0016758,hexosyltransferase activity; GO:0008150,biological_process; GO:0008152,metabolic process; GO:0044238,pri…	PF05691.15:Raffinose synthase or seed imbibition protein Sip1	--	--	--
TraesCS7D02G088000	13.6536	11.8666	12.3028	6.4109	7.3788	7.9292	298	275	281	122	169	144	-0.81375	2.57541e-08	2.66241e-06	down	TraesCS7D02G088000	-- && NO93_SOYBN RecName: Full=Early nodulin-93; Short=N-93;	--	--	early nodulin-93-like isoform X1 [Triticum aestivum]	A0A3B6TK83_WHEAT SubName: Full=Uncharacterized protein {ECO:0000313|EnsemblPlants:TraesCS7D02G088000.1};	--	GO:0016021,integral component of membrane; GO:0009877,nodulation; GO:0008150,biological_process; GO:0009653,anatomical structure morphogenesis; GO:0032502,developmental process; GO:0048646,anatomical structure formation involved in morphogenesis; GO:0048856,anatomical structure development; GO:0005575,cellular_component; GO:0016020,membrane; GO:0031224,intrinsic component of membrane; GO:0110165,…	PF03386.17:Early nodulin 93 ENOD93 protein	--	--	--
TraesCS2D02G091300	20.4828	19.5217	16.9961	10.715	12.3551	13.814	752	761	653	343	476	422	-0.642518	2.59898e-08	2.68234e-06	down	TraesCS2D02G091300	-- && WUN1_SOLTU RecName: Full=Wound-induced protein 1;	--	--	uncharacterized protein LOC119353166, partial [Triticum dicoccoides]	F2DUH7_HORVV SubName: Full=Predicted protein {ECO:0000313|EMBL:BAJ98748.1}; Flags: Fragment;	--	--	PF07107.14:Wound-induced protein WI12	--	--	--
novel.11826	4.1812	4.5899	4.5512	1.969	1.9527	2.5957	151	176	172	62	74	78	-1.0509	2.66172e-08	2.73359e-06	down	--	-- && --	--	--	uncharacterized protein LOC119331128 [Triticum dicoccoides]	A0A453LPK9_AEGTS SubName: Full=Uncharacterized protein {ECO:0000313|EnsemblPlants:AET5Gv20867500.5};	--	--	--	--	--	--
novel.11279	1.4901	1.5641	1.4239	2.7592	2.8695	3.0219	96	107	96	155	194	162	0.935818	2.79283e-08	2.85546e-06	up	--	-- && --	--	--	class E vacuolar protein-sorting machinery protein hse1-like [Aegilops tauschii subsp. strangulata]	--	--	--	--	--	--	--
TraesCS1A02G393200	16.77	18.3553	16.6025	10.4832	8.4943	9.714	222	258	230	121	118	107	-0.86864	2.79633e-08	2.85546e-06	down	TraesCS1A02G393200	-- && --	--	--	hypothetical protein CFC21_008952 [Triticum aestivum]	A0A3B5Y609_WHEAT SubName: Full=Uncharacterized protein {ECO:0000313|EnsemblPlants:TraesCS1A02G393200.1.cds1};	--	GO:0033612,receptor serine/threonine kinase binding; GO:0045168,cell-cell signaling involved in cell fate commitment; GO:0003674,molecular_function; GO:0005102,signaling receptor binding; GO:0005488,binding; GO:0005515,protein binding; GO:0007154,cell communication; GO:0007267,cell-cell signaling; GO:0008150,biological_process; GO:0009987,cellular process; GO:0023052,signaling; GO:0030154,cell di…	--	--	--	--
TraesCS4D02G103100	7.1618	7.2072	7.0868	5.1076	4.3824	3.7793	394	421	408	245	253	173	-0.706386	2.80318e-08	2.85546e-06	down	TraesCS4D02G103100	-- && ADH3_HORVU RecName: Full=Alcohol dehydrogenase 3; EC=1.1.1.1 {ECO:0000250|UniProtKB:P06525};	K18857 alcohol dehydrogenase class-P [EC:1.1.1.1] | (RefSeq) alcohol dehydrogenase 3-like (A)	ko00010: Glycolysis / Gluconeogenesis; ko00071: Fatty acid degradation; ko00350: Tyrosine metabolism; ko00592: alpha-Linolenic acid metabolism; ko00620: Pyruvate metabolism; ko01100: Metabolic pathways; ko01110: Biosynthesis of secondary metabolites	alcohol dehydrogenase 3 isoform X2 [Aegilops tauschii subsp. strangulata]	A0A453HKY3_AEGTS SubName: Full=Uncharacterized protein {ECO:0000313|EnsemblPlants:AET4Gv20222600.21};	Alcohol dehydrogenase, class III	GO:0005737,cytoplasm; GO:0004022,alcohol dehydrogenase (NAD+) activity; GO:0008270,zinc ion binding; GO:0071704,organic substance metabolic process; GO:0003674,molecular_function; GO:0003824,catalytic activity; GO:0016491,oxidoreductase activity; GO:0016614,oxidoreductase activity, acting on CH-OH group of donors; GO:0016616,oxidoreductase activity, acting on the CH-OH group of donors, NAD or NAD…	PF00107.29:Zinc-binding dehydrogenase	--	--	--
TraesCS7B02G077500	7.1054	6.5886	8.1529	11.9249	11.7382	11.144	259	255	311	379	449	338	0.659669	3.06631e-08	3.11843e-06	up	TraesCS7B02G077500	-- && CXE12_ARATH RecName: Full=Probable carboxylesterase 12; AltName: Full=AtCXE12; EC=3.1.1.1;	K17872 demethylphylloquinone reductase [EC:1.6.5.12] | (RefSeq) alternative NAD(P)H-ubiquinone oxidoreductase C1, chloroplastic/mitochondrial-like isoform X1 (A)	ko00130: Ubiquinone and other terpenoid-quinone biosynthesis; ko01100: Metabolic pathways; ko01110: Biosynthesis of secondary metabolites; ko01240: Biosynthesis of cofactors	probable carboxylesterase 12 [Triticum dicoccoides]	A0A446Y6N2_TRITD RecName: Full=Abhydrolase_3 domain-containing protein {ECO:0000259|Pfam:PF07859};	Arylacetamide deacetylase	GO:0005737,cytoplasm; GO:0005829,cytosol; GO:0052689,carboxylic ester hydrolase activity; GO:0016787,hydrolase activity; GO:0080030,methyl indole-3-acetate esterase activity; GO:0003674,molecular_function; GO:0003824,catalytic activity; GO:0016788,hydrolase activity, acting on ester bonds; GO:0005575,cellular_component; GO:0005622,intracellular anatomical structure; GO:0110165,cellular anatomical…	PF07859.16:alpha/beta hydrolase fold	--	--	--
TraesCS4A02G200200	5.9674	5.7512	5.3435	3.2226	3.8441	3.6778	429	439	402	202	290	220	-0.678929	3.10328e-08	3.14581e-06	down	TraesCS4A02G200200	-- && PRR95_ORYSJ RecName: Full=Two-component response regulator-like PRR95; AltName: Full=Pseudo-response regulator 95; Short=OsPRR95;	K12130 pseudo-response regulator 5 | (RefSeq) two-component response regulator-like APRR3 (A)	ko04712: Circadian rhythm - plant	unnamed protein product [Triticum turgidum subsp. durum]	A0A446R283_TRITD SubName: Full=Uncharacterized protein {ECO:0000313|EMBL:VAH92955.1};	GATA-4/5/6 transcription factors	GO:0005634,nucleus; GO:0009736,cytokinin-activated signaling pathway; GO:0000160,phosphorelay signal transduction system; GO:0048511,rhythmic process; GO:0007154,cell communication; GO:0007165,signal transduction; GO:0008150,biological_process; GO:0009719,response to endogenous stimulus; GO:0009725,response to hormone; GO:0009735,response to cytokinin; GO:0009755,hormone-mediated signaling pathwa…	PF06203.17:CCT motif	Others	TR	Others
TraesCS2B02G445300	1.5325	1.2413	1.6109	0.4921	0.6572	0.4973	100	86	110	28	45	27	-1.4155	3.15163e-08	3.18632e-06	down	TraesCS2B02G445300	-- && C7016_ORYSJ RecName: Full=Ent-kaurene oxidase 2 {ECO:0000303|PubMed:15075394}; Short=OsKO2 {ECO:0000303|PubMed:15075394}; EC=1.14.14.86 {ECO:0000269|PubMed:22247270, ECO:0000269|PubMed:22487175}; AltName: Full=Cytochrome P450 701A6 {ECO:0000303|PubMed:22247270}; AltName: Full=Ent-kaurene oxidase-like 2 {ECO:0000303|PubMed:15316288}; Short=OsKOL2 {ECO:0000303|PubMed:15316288}; AltName: Full=…	K04122 ent-kaurene oxidase [EC:1.14.14.86] | (RefSeq) ent-kaurene oxidase 2-like (A)	ko00904: Diterpenoid biosynthesis; ko01100: Metabolic pathways; ko01110: Biosynthesis of secondary metabolites	ent-kaurene oxidase 2-like [Triticum dicoccoides]	A0A446MMI6_TRITD SubName: Full=Uncharacterized protein {ECO:0000313|EMBL:VAH51030.1};	Cytochrome P450 CYP2 subfamily	GO:0009707,chloroplast outer membrane; GO:0016021,integral component of membrane; GO:0052617,ent-kaur-16-en-19-al oxidase activity; GO:0052616,ent-kaur-16-en-19-ol oxidase activity; GO:0052615,ent-kaurene oxidase activity; GO:0020037,heme binding; GO:0005506,iron ion binding; GO:0016709,oxidoreductase activity, acting on paired donors, with incorporation or reduction of molecular oxygen, NAD(P)H …	PF00067.25:Cytochrome P450	--	--	--
TraesCS4D02G285300	9.8191	9.156	8.4213	6.8686	4.8409	5.2274	605	599	543	369	313	268	-0.71081	3.15341e-08	3.18632e-06	down	TraesCS4D02G285300	Patatin [Source:UniProtKB/TrEMBL%3BAcc:W5ELX3] && PLP2_ARATH RecName: Full=Patatin-like protein 2; Short=AtPLP2; EC=3.1.1.-; AltName: Full=Patatin-related phospholipase A IIalpha; Short=pPLAIIa; AltName: Full=Phospholipase A IIA; Short=AtPLAIIA;	--	--	patatin-like protein 2 [Aegilops tauschii subsp. strangulata]	A0A453IVQ4_AEGTS RecName: Full=Patatin {ECO:0000256|RuleBase:RU361262}; EC=3.1.1.- {ECO:0000256|RuleBase:RU361262};	Ca2+-independent phospholipase A2	GO:0005737,cytoplasm; GO:0016020,membrane; GO:0005777,peroxisome; GO:0047372,acylglycerol lipase activity; GO:0042802,identical protein binding; GO:0016298,lipase activity; GO:0004620,phospholipase activity; GO:0071456,cellular response to hypoxia; GO:0051607,defense response to virus; GO:0016042,lipid catabolic process; GO:0006629,lipid metabolic process; GO:0031408,oxylipin biosynthetic process…	PF01734.25:Patatin-like phospholipase	--	--	--
TraesCS2B02G563800	5.4368	5.5372	4.5429	3.5818	3.0845	2.6896	430	465	376	247	256	177	-0.744019	3.16669e-08	3.19458e-06	down	TraesCS2B02G563800	-- && WAK2_ARATH RecName: Full=Wall-associated receptor kinase 2; EC=2.7.11.-; Flags: Precursor;	K13430 serine/threonine-protein kinase PBS1 [EC:2.7.11.1] | (RefSeq) probable serine/threonine-protein kinase PBL7 (A)	ko04626: Plant-pathogen interaction	wall-associated receptor kinase 2-like [Triticum aestivum]	A0A3B6CHX5_WHEAT SubName: Full=Uncharacterized protein {ECO:0000313|EnsemblPlants:TraesCS2B02G563800.1};	--	GO:0016021,integral component of membrane; GO:0005634,nucleus; GO:0005886,plasma membrane; GO:0005524,ATP binding; GO:0005509,calcium ion binding; GO:0030247,polysaccharide binding; GO:0106310,protein serine kinase activity; GO:0004674,protein serine/threonine kinase activity; GO:0007166,cell surface receptor signaling pathway; GO:0009992,cellular water homeostasis; GO:0009311,oligosaccharide met…	PF07714.20:Protein tyrosine and serine/threonine kinase	--	--	--
TraesCS1D02G032400	1.8361	0.9236	1.0767	3.2785	2.7638	3.31	88	47	54	137	139	132	1.2719	3.35015e-08	3.36341e-06	up	TraesCS1D02G032400	-- && Y4597_ARATH RecName: Full=Uncharacterized protein At4g15970;	K20892 beta-arabinofuranosyltransferase [EC:2.4.2.-] | (RefSeq) beta-arabinofuranosyltransferase RAY1-like (A)	--	uncharacterized protein At4g15970-like [Triticum aestivum]	A0A452XMK4_AEGTS RecName: Full=Nucleotid_trans domain-containing protein {ECO:0000259|Pfam:PF03407};	--	--	PF03407.19:Nucleotide-diphospho-sugar transferase	--	--	--
TraesCS3D02G466300	7.844	7.1605	7.5309	4.764	5.2306	3.6995	423	410	425	224	296	166	-0.727128	3.43246e-08	3.44053e-06	down	TraesCS3D02G466300	-- && JMT2_THECC RecName: Full=Probable jasmonic acid carboxyl methyltransferase 2 {ECO:0000312|EMBL:EOY14825.1}; EC=2.1.1.141 {ECO:0000250|UniProtKB:Q9AR07};	K21485 anthranilate O-methyltransferase [EC:2.1.1.277] | (RefSeq) anthranilate O-methyltransferase 2-like (A)	--	probable jasmonic acid carboxyl methyltransferase 2 [Triticum aestivum]	A0A3B6H2H9_WHEAT SubName: Full=Uncharacterized protein {ECO:0000313|EnsemblPlants:TraesCS3D02G466300.1};	--	GO:0005737,cytoplasm; GO:0005634,nucleus; GO:0046872,metal ion binding; GO:0030795,methyl jasmonate methylesterase activity; GO:0008757,S-adenosylmethionine-dependent methyltransferase activity; GO:0032259,methylation; GO:0031408,oxylipin biosynthetic process; GO:0003674,molecular_function; GO:0005488,binding; GO:0043167,ion binding; GO:0043169,cation binding; GO:0003824,catalytic activity; GO:00…	PF03492.18:SAM dependent carboxyl methyltransferase	--	--	--
TraesCS2D02G222100	5.7574	5.4105	5.0431	3.5767	3.6577	2.9286	456	455	418	247	304	193	-0.684592	3.44331e-08	3.4459e-06	down	TraesCS2D02G222100	-- && CRK6_ORYSJ RecName: Full=Cysteine-rich receptor-like protein kinase 6 {ECO:0000305}; Short=Cysteine-rich RLK6 {ECO:0000305}; EC=2.7.11.- {ECO:0000305}; Flags: Precursor;	K00924 kinase [EC:2.7.1.-] | (RefSeq) receptor protein kinase TMK1-like (A)	ko04075: Plant hormone signal transduction	cysteine-rich receptor-like protein kinase 10 isoform X1 [Triticum aestivum]	A0A2X0TUH8_WHEAT SubName: Full=Genome assembly, chromosome: II {ECO:0000313|EMBL:SPT17462.1};	--	GO:0016021,integral component of membrane; GO:0005886,plasma membrane; GO:0005524,ATP binding; GO:0004672,protein kinase activity; GO:0004674,protein serine/threonine kinase activity; GO:0042742,defense response to bacterium; GO:0006468,protein phosphorylation; GO:0000166,nucleotide binding; GO:0003674,molecular_function; GO:0005488,binding; GO:0017076,purine nucleotide binding; GO:0030554,adenyl…	PF00069.28:Protein kinase domain	--	--	--
TraesCS7B02G364100	5.1002	4.9773	4.7107	3.5357	2.5181	2.6806	359	372	347	217	186	157	-0.777098	3.47253e-08	3.4696e-06	down	TraesCS7B02G364100	-- && CRPK1_ARATH RecName: Full=Cold-responsive protein kinase 1 {ECO:0000303|PubMed:28344081}; EC=2.7.11.1 {ECO:0000255|PROSITE-ProRule:PRU00159, ECO:0000269|PubMed:28344081};	K13430 serine/threonine-protein kinase PBS1 [EC:2.7.11.1] | (RefSeq) probable serine/threonine-protein kinase PBL7 (A)	ko04626: Plant-pathogen interaction	unnamed protein product [Triticum turgidum subsp. durum]	T1LGV1_TRIUA RecName: Full=Protein kinase domain-containing protein {ECO:0000259|PROSITE:PS50011};	Serine/threonine protein kinase	GO:0005634,nucleus; GO:0005886,plasma membrane; GO:0005524,ATP binding; GO:0106310,protein serine kinase activity; GO:0004674,protein serine/threonine kinase activity; GO:0046777,protein autophosphorylation; GO:0009409,response to cold; GO:0050826,response to freezing; GO:0009625,response to insect; GO:0002237,response to molecule of bacterial origin; GO:0000166,nucleotide binding; GO:0003674,mol…	PF07714.20:Protein tyrosine and serine/threonine kinase	--	--	--
TraesCS7D02G276800	1.5622	1.4815	1.8017	2.6567	2.8235	3.0688	145	146	175	215	275	237	0.805824	3.53134e-08	3.51713e-06	up	TraesCS7D02G276800	-- && ECT4_ARATH RecName: Full=YTH domain-containing protein ECT4 {ECO:0000305}; AltName: Full=Protein EVOLUTIONARILY CONSERVED C-TERMINAL REGION 4 {ECO:0000303|PubMed:29643069};	K20102 YTH domain-containing family protein | (RefSeq) YTH domain-containing protein ECT4-like isoform X1 (A)	--	YTH domain-containing protein ECT4-like isoform X1 [Triticum aestivum]	A0A3B6TR02_WHEAT RecName: Full=YTH domain-containing protein {ECO:0000259|PROSITE:PS50882};	Uncharacterized high-glucose-regulated protein	GO:0005737,cytoplasm; GO:0003729,mRNA binding; GO:0061157,mRNA destabilization; GO:0003674,molecular_function; GO:0003676,nucleic acid binding; GO:0003723,RNA binding; GO:0005488,binding; GO:0097159,organic cyclic compound binding; GO:1901363,heterocyclic compound binding; GO:0006139,nucleobase-containing compound metabolic process; GO:0006401,RNA catabolic process; GO:0006402,mRNA catabolic proc…	PF04146.18:YT521-B-like domain	--	--	--
[truncated: 627 more rows]

## Sheet: KEGG enrichment of DEGs
Supplementary Table S4 Transcriptome sequencing data of KEGG enrichment of DEGs
ID	KEGG_level_1	KEGG_level_2	Description	GeneRatio	BgRatio	Pvalue	Padj	geneID	Count	Up_gene	Up	Down_gene	Down	hyperlink
[truncated: 82 more rows]

## Sheet: GO enrichment of DEGs
Supplementary Table S4 Transcriptome sequencing data of GO enrichment of DEGs
GO_level_1	GO	Description	DiffRatio	BgRatio	P-value	Adjusted P-value	All_index	Count_all	Up_index	Count_up	Down_index	Count_down
[truncated: 1,438 more rows]

## Sheet: Differential expression TaABCBs
Supplementary Table S4 Transcriptome sequencing data of differential expression of TaABCBs
gene ID	gene rename	PS-1_fpkm	PS-2_fpkm	PS-3_fpkm	PD-1_fpkm	PD-2_fpkm	PD-3_fpkm	PS-1_count	PS-2_count	PS-3_count	PD-1_count	PD-2_count	PD-3_count	log2FoldChange	pvalue	padj	regulated	Description: ABC transporters	Oryza sativa	Arabidopsis thaliana
TraesCS3A02G257500	TaABCB31	4.7696	4.3909	4.7872	2.5649	2.6489	1.8829	755	738	793	354	440	248	-0.984723	3.67282e-17	1.28543e-14	down	ABC transporter B family member 4 [UniProtKB/Swiss-Prot:O80725]	Os01g0695800	AT2G47000
TraesCS2B02G012200	TaABCB16	3.7859	4.2089	4.4356	2.6619	2.5803	2.2947	460	543	564	282	329	232	-0.733698	8.73384e-11	1.42859e-08	down	ABC transporter B family member 4 [UniProtKB/Swiss-Prot:O80725]	Os01g0290700	NA
[truncated: 3 more rows]
