# Supplementary material for: Comprehensive Analysis of the TaABCB Gene Family and the Role of TaABCB7 in the Phosphate Starvation Response in Wheat
Source: Biology (Basel). 2025 Oct 30;14(11):1525. doi: 10.3390/biology14111525 (PMC12650226; doi:10.3390/biology14111525)
Supplement: Supplementary file 1 [file biology-14-01525-s001.zip › Supplementary Table S5 Prediction of protein interactions .xlsx]

## Sheet: Sheet1
Supplementary Table S5 Prediction of protein interactions
node1	node2	automated_textmining	combined_score
A0A3B6B2S1	TraesCS2A02G009600.1	0.09	0.726
A0A3B6B2S1	TraesCS3A02G257500.1	0.09	0.726
A0A3B6B2S1	TraesCS3D02G257500.1	0.09	0.726
A0A3B6B2S1	TraesCS3A02G258400.3	0.09	0.726
A0A3B6B2S1	TraesCS2B02G012200.1	0.09	0.726
A0A3B6CB79	TraesCS2A02G009600.1	0.09	0.726
A0A3B6CB79	TraesCS2B02G012200.1	0.09	0.726
A0A3B6CB79	TraesCS3A02G257500.1	0.09	0.726
A0A3B6CB79	TraesCS3D02G257500.1	0.09	0.726
A0A3B6CB79	TraesCS3A02G258400.3	0.09	0.726
A0A3B6DIV0	TraesCS2A02G009600.1	0.09	0.726
A0A3B6DIV0	TraesCS2B02G012200.1	0.09	0.726
A0A3B6DIV0	TraesCS3D02G257500.1	0.09	0.726
A0A3B6DIV0	TraesCS3A02G257500.1	0.09	0.726
A0A3B6DIV0	TraesCS3A02G258400.3	0.09	0.726
TraesCS2A02G009600.1	A0A3B6DIV0	0.09	0.726
TraesCS2A02G009600.1	A0A3B6B2S1	0.09	0.726
TraesCS2A02G009600.1	A0A3B6CB79	0.09	0.726
TraesCS2B02G012200.1	A0A3B6B2S1	0.09	0.726
TraesCS2B02G012200.1	A0A3B6DIV0	0.09	0.726
TraesCS2B02G012200.1	A0A3B6CB79	0.09	0.726
TraesCS3A02G257500.1	A0A3B6B2S1	0.09	0.726
TraesCS3A02G257500.1	A0A3B6CB79	0.09	0.726
TraesCS3A02G257500.1	A0A3B6DIV0	0.09	0.726
TraesCS3A02G258400.3	A0A3B6B2S1	0.09	0.726
TraesCS3A02G258400.3	A0A3B6CB79	0.09	0.726
TraesCS3A02G258400.3	A0A3B6DIV0	0.09	0.726
TraesCS3D02G257500.1	A0A3B6B2S1	0.09	0.726
TraesCS3D02G257500.1	A0A3B6CB79	0.09	0.726
TraesCS3D02G257500.1	A0A3B6DIV0	0.09	0.726
