# Supplementary material for: Comprehensive Analysis of the TaABCB Gene Family and the Role of TaABCB7 in the Phosphate Starvation Response in Wheat
Source: Biology (Basel). 2025 Oct 30;14(11):1525. doi: 10.3390/biology14111525 (PMC12650226; doi:10.3390/biology14111525)
Supplement: Supplementary file 1 [file biology-14-01525-s001.zip › Supplementary Table S6 Primer sequences used in this study.xlsx]

## Sheet: Sheet1
Supplementary Table S6 Primer sequences used in this study
Name	Primer sequences	Length of amplicons
TaIPS1-F	TCTCCTGTGAGTACCGGTGACA	248 bp	RT-qPCR
TaIPS1-R	ACTGTACACTAGTCGACAACTTGC
TaABCB7-F	GCAGCAATCAGGGTTTGACA	127 bp
TaABCB7-R	CCAGAGGGTATGTGCAAGGT
TaActin-F	ACCTTCAGTTGCCCAGCAAT	91 bp
TaActin-R	CAGAGTCGAGCACAATACCAGTTG
ABCB7-pro-F	GCAGCCCGGGGGATCCGAGAGATTCTCAGAGCTCAT	2032 bp	Dual-Luciferase reporter assays
ABCB7-pro-R	TAGAACTAGTGGATCCTGTTGCTTTAATTGTGTATG
PHR2-CDS-F	TAGAACTAGTGGATCCATGGAGAGGATAACCACCAA	1334 bp
PHR2-CDS-R	GCAGCCCGGGGGATCCTTCCTTATCGCCTGATTCTG
